# Supplementary material for: Wild chimpanzee termite mound inspections converge with the onset of rain
Source: Sci Rep. 2025 Apr 17;15:13247. doi: 10.1038/s41598-025-90382-9 (PMC12006497; doi:10.1038/s41598-025-90382-9)
Supplement: Supplementary file 1 — Supplementary Material 1 [file 41598_2025_90382_MOESM1_ESM.csv]

Observation. ids are named after the folder and files names of videos used for observation. The month names are not neccessarily reflective of the real month that footage was captured				Columns F-k are sums of each specfic behavior by this individual during this observation							Columns L-Q are defined in manuscript methods
Observation.id	Subject	inspection_duration	presence_duration	fishing_duration	Successful_dips	tactile	vision	olfaction	arrive_with_tool	date	avg_rain	onset_dry_season	cml_rain	subj_grp	z.cml.rain	z.avg.rain	mound
April2018_0019_121	1st_uid	0	57.695	0	0	0	0	0	0	3/13/2018	6.142857143	5/14/2017	832.4	uid	2.345522675	0.361136956	5815
April2018_0019_121	2nd_uid	0	58.87	0	0	0	0	0	0	3/13/2018	6.142857143	5/14/2017	832.4	uid	2.345522675	0.361136956	5815
April2018_0019_128	1st_female	0	58.42	0	0	0	0	0	0	3/20/2018	8.2	5/14/2017	884.4	female	2.54413823	0.808110684	5815
April2018_0019_174	1st_male	0	48.553	0	0	0	0	0	0	4/6/2018	9	5/14/2017	1015.6	male	3.045260554	0.981933801	5815
April2019_2533_04090031	1st_male	0	2.233	0	0	0	0	0	0	4/9/2019	3.142857143	5/17/2018	1025.8	male	3.08421976	-0.290699731	2533
April2019_2533_04130053	1st_male	3.666	16.063	0	0	0	1	0	0	4/13/2019	3.914285714	5/17/2018	1045.6	male	3.159846452	-0.123084583	2533
April2019_2533_04130053	1st_submal	7.997	24.994	0	0	1	1	0	0	4/13/2019	3.914285714	5/17/2018	1045.6	submal	3.159846452	-0.123084583	2533
April2019_2533_04170072-73	1st_female	0	24.46	0	0	0	0	0	0	4/17/2019	3.371428571	5/17/2018	1065.4	female	3.235473144	-0.241035983	2533
April2019_2533_04170072-73	1st_male	0	15.163	0	0	0	0	0	0	4/17/2019	3.371428571	5/17/2018	1065.4	male	3.235473144	-0.241035983	2533
April2019_2533_04170072-73	1st_submal	0	29.36	0	0	0	0	0	0	4/17/2019	3.371428571	5/17/2018	1065.4	submal	3.235473144	-0.241035983	2533
April2019_2533_04170072-73	1st_uid	0	0	0	0	0	0	0	0	4/17/2019	3.371428571	5/17/2018	1065.4	uid	3.235473144	-0.241035983	2533
April2019_2533_04170072-73	2nd_male	0	14.13	0	0	0	0	0	0	4/17/2019	3.371428571	5/17/2018	1065.4	male	3.235473144	-0.241035983	2533
April2019_2533_04170072-73	2nd_submal	0	20.095	0	0	0	0	0	0	4/17/2019	3.371428571	5/17/2018	1065.4	submal	3.235473144	-0.241035983	2533
April2019_2533_04170072-73	3rd_male	0	7.199	0	0	0	0	0	0	4/17/2019	3.371428571	5/17/2018	1065.4	male	3.235473144	-0.241035983	2533
April2019_2533_04170072-73	4th_male	0	30.864	0	0	0	0	0	0	4/17/2019	3.371428571	5/17/2018	1065.4	male	3.235473144	-0.241035983	2533
April2019_2533_04170072-73	5th_male	0	11.531	0	0	0	0	0	0	4/17/2019	3.371428571	5/17/2018	1065.4	male	3.235473144	-0.241035983	2533
April2019_2533_04280047-48	1st_female	0	13.985	0	0	0	0	0	0	4/28/2019	4	5/17/2018	1124.4	female	3.460825409	-0.104460677	2533
April2019_2533_04280047-48	1st_subfem	0	29.699	0	0	0	0	0	0	4/28/2019	4	5/17/2018	1124.4	subfem	3.460825409	-0.104460677	2533
April2019_2533_04280047-48	2nd_female	0	18.923	0	0	0	0	0	0	4/28/2019	4	5/17/2018	1124.4	female	3.460825409	-0.104460677	2533
April2019_4030a_04170076	1st_male	0	4.999	0	0	0	0	0	0	4/17/2019	3.371428571	5/17/2018	1065.4	male	3.235473144	-0.241035983	4030
April2019_4030a_04200002-09	1st_female	0	88.62	0	0	0	0	0	1	4/20/2019	1.742857143	5/17/2018	1065.4	female	3.235473144	-0.594890185	4030
April2019_4030a_04200002-09	1st_submal	88.783	451.123	0	0	7	5	2	0	4/20/2019	1.742857143	5/17/2018	1065.4	submal	3.235473144	-0.594890185	4030
April2019_4030a_04260014	1st_submal	0	38.024	0	0	0	0	0	1	4/26/2019	8.257142857	5/17/2018	1112.2	submal	3.414227144	0.820526621	4030
April2019_4030a_04270016	1st_submal	19.429	25.66	0	0	3	2	1	0	4/27/2019	8.428571429	5/17/2018	1123.2	submal	3.456241973	0.857774432	4030
April2019_4769_04170032	1st_female	0	0	0	0	0	0	0	0	4/17/2019	3.371428571	5/17/2018	1065.4	female	3.235473144	-0.241035983	4769
April2019_4769_04170033	1st_male	0	0	0	0	0	0	0	0	4/17/2019	3.371428571	5/17/2018	1065.4	male	3.235473144	-0.241035983	4769
April2019_4769_04170033	1st_subuid	0	0	0	0	0	0	0	0	4/17/2019	3.371428571	5/17/2018	1065.4	subuid	3.235473144	-0.241035983	4769
April2019_4769_04170033	1st_uid	0	0	0	0	0	0	0	0	4/17/2019	3.371428571	5/17/2018	1065.4	uid	3.235473144	-0.241035983	4769
April2019_4769_04170033	2nd_uid	0	0	0	0	0	0	0	0	4/17/2019	3.371428571	5/17/2018	1065.4	uid	3.235473144	-0.241035983	4769
April2019_4769_04170033	3rd_uid	0	0	0	0	0	0	0	0	4/17/2019	3.371428571	5/17/2018	1065.4	uid	3.235473144	-0.241035983	4769
April2019_4769_04230006	1st_subuid	0	0	0	0	0	0	0	0	4/23/2019	6.685714286	5/17/2018	1099.8	subuid	3.366864973	0.479088357	4769
April2019_4769_04230006	1st_uid	0	0	0	0	0	0	0	0	4/23/2019	6.685714286	5/17/2018	1099.8	uid	3.366864973	0.479088357	4769
April2019_5898a_PICT0002 (6), PICT0003 (6), PICT0005 (6)	1st_female	147.085	147.263	0	0	0	1	0	1	6/7/2019	0	5/15/2019	0	female	-0.833854023	-0.97357626	5898
April2019_5898a_PICT0005 (7)	1st_submal	0	1.567	0	0	0	0	0	0	6/24/2019	0	5/15/2019	0	submal	-0.833854023	-0.97357626	5898
April2019_5898a_PICT0006 (6)	1st_male	0	12.5	0	0	0	0	0	0	6/7/2019	0	5/15/2019	0	male	-0.833854023	-0.97357626	5898
April2019_5898a_PICT0006 (6)	1st_submal	0	0	0	0	0	0	0	0	6/7/2019	0	5/15/2019	0	submal	-0.833854023	-0.97357626	5898
April2019_5898a_PICT0006 (6)	1st_uid	0	6.533	0	0	0	0	0	0	6/7/2019	0	5/15/2019	0	uid	-0.833854023	-0.97357626	5898
April2019_5898a_PICT0006 (6)	2nd_male	0	7.167	0	0	0	0	0	0	6/7/2019	0	5/15/2019	0	male	-0.833854023	-0.97357626	5898
April2019_5898a_PICT0006 (6)	2nd_submal	0	8.2	0	0	0	0	0	0	6/7/2019	0	5/15/2019	0	submal	-0.833854023	-0.97357626	5898
April2019_5898a_PICT0010 (6)	1st_female	0	60.786	0	0	0	0	0	0	6/30/2019	0	5/15/2019	0	female	-0.833854023	-0.97357626	5898
August2016_5898_011	1st_male	0	27.221	0	0	0	0	0	0	7/10/2016	0	5/9/2016	0.8128	male	-0.830749509	-0.97357626	5898
August2016_5898_027	1st_female	0	16.153	0	0	0	1	0	0	7/20/2016	0	5/9/2016	0.8128	female	-0.830749509	-0.97357626	5898
August2016_5898_047	1st_uid	0	0	0	0	0	0	0	0	7/29/2016	0	5/9/2016	0.8128	uid	-0.830749509	-0.97357626	5898
August2016_5898_051-52	1st_female	0	0	0	0	0	0	0	0	7/30/2016	0	5/9/2016	0.8128	female	-0.830749509	-0.97357626	5898
August2016_5898_051-52	1st_male	0	26.499	0	0	1	1	0	0	7/30/2016	0	5/9/2016	0.8128	male	-0.830749509	-0.97357626	5898
August2016_5898_057-58	1st_uid	0	18.908	0	0	0	0	0	0	8/2/2016	0	5/9/2016	0.8128	uid	-0.830749509	-0.97357626	5898
August2016_5898_063	1st_male	0	15.375	0	0	0	0	0	0	8/5/2016	0	5/9/2016	0.8128	male	-0.830749509	-0.97357626	5898
August2016_5989_063	1st_uid	0	12.786	0	0	0	0	0	0	8/5/2016	0	5/9/2016	0.8128	uid	-0.830749509	-0.97357626	5898
August2017_4503_08090006	1st_submal	0	42.305	0	0	0	0	0	0	8/9/2017	0	5/14/2017	0.4	submal	-0.832326211	-0.97357626	4503
August2017_4503_08090007	1st_subuid	0	0	0	0	0	0	0	0	8/9/2017	0	5/14/2017	0.4	subuid	-0.832326211	-0.97357626	4503
August2017_4528_PICT0010	1st_male	0	0	0	0	0	0	0	0	8/2/2017	0	5/14/2017	0.4	male	-0.832326211	-0.97357626	4528
August2017_4528_PICT0016	1st_female	0	10.549	0	0	0	0	0	0	8/4/2017	0	5/14/2017	0.4	female	-0.832326211	-0.97357626	4528
August2019-5898_08270033	1st_female	0	10.08	0	0	0	0	0	0	8/27/2019	0.428571429	5/15/2019	3	female	-0.822395433	-0.880456733	5898
August2019_2533_08070004-6	1st_female	36.292	87.222	0	0	2	2	0	0	8/7/2019	0	5/15/2019	0	female	-0.833854023	-0.97357626	2533
August2019_2533_08070004-6	1st_uid	0	32.292	0	0	0	0	0	0	8/7/2019	0	5/15/2019	0	uid	-0.833854023	-0.97357626	2533
August2019_2533_08130011	1st_uid	0	0	0	0	0	0	0	0	8/13/2019	0	5/15/2019	0	uid	-0.833854023	-0.97357626	2533
August2019_2533_08130012	1st_male	0	0	0	0	0	0	0	0	8/13/2019	0	5/15/2019	0	male	-0.833854023	-0.97357626	2533
August2019_2533_08130012	1st_subuid	5	8.502	0	0	0	2	0	0	8/13/2019	0	5/15/2019	0	subuid	-0.833854023	-0.97357626	2533
August2019_2533_08130012	1st_uid	0	0	0	0	0	0	0	0	8/13/2019	0	5/15/2019	0	uid	-0.833854023	-0.97357626	2533
August2019_2533_08130013-14	1st_uid	0	0	0	0	0	0	0	0	8/13/2019	0	5/15/2019	0	uid	-0.833854023	-0.97357626	2533
August2019_2533_08130013-14	2nd_uid	0	0	0	0	0	0	0	0	8/13/2019	0	5/15/2019	0	uid	-0.833854023	-0.97357626	2533
August2019_2533_08130013-14	3rd_uid	0	0	0	0	0	0	0	0	8/13/2019	0	5/15/2019	0	uid	-0.833854023	-0.97357626	2533
August2019_2533_08130015	1st_male	0	0	0	0	0	0	0	0	8/13/2019	0	5/15/2019	0	male	-0.833854023	-0.97357626	2533
August2019_2533_08130015	1st_subuid	0	0	0	0	0	0	0	0	8/13/2019	0	5/15/2019	0	subuid	-0.833854023	-0.97357626	2533
August2019_2533_08130015	1st_uid	0	0	0	0	0	0	0	0	8/13/2019	0	5/15/2019	0	uid	-0.833854023	-0.97357626	2533
August2019_2533_08160001	1st_female	0	0	0	0	0	0	0	0	8/16/2019	0	5/15/2019	0	female	-0.833854023	-0.97357626	2533
August2019_2533_08160001	2nd_female	0	42.932	0	0	0	0	0	0	8/16/2019	0	5/15/2019	0	female	-0.833854023	-0.97357626	2533
August2019_2533_08170002	1st_uid	0	0	0	0	0	0	0	0	8/17/2019	0	5/15/2019	0	uid	-0.833854023	-0.97357626	2533
August2019_2533_08200004	1st_uid	0	0	0	0	0	0	0	0	8/20/2019	0	5/15/2019	0	uid	-0.833854023	-0.97357626	2533
August2019_2533_08200005	1st_uid	0	0	0	0	0	0	0	0	8/20/2019	0	5/15/2019	0	uid	-0.833854023	-0.97357626	2533
August2019_2533_08210006-8	1st_uid	0	62.558	0	0	0	0	0	0	8/21/2019	0	5/15/2019	0	uid	-0.833854023	-0.97357626	2533
August2019_2533_08210009-11	1st_female	0	0	0	0	0	0	0	0	8/21/2019	0	5/15/2019	0	female	-0.833854023	-0.97357626	2533
August2019_2533_08210009-11	1st_male	0	40.996	0	0	0	0	0	0	8/21/2019	0	5/15/2019	0	male	-0.833854023	-0.97357626	2533
August2019_2533_08210009-11	1st_subuid	0	0	0	0	0	0	0	0	8/21/2019	0	5/15/2019	0	subuid	-0.833854023	-0.97357626	2533
August2019_2533_08210009-11	2nd_male	0	50.514	0	0	0	0	0	0	8/21/2019	0	5/15/2019	0	male	-0.833854023	-0.97357626	2533
August2019_2533_08220014-15	1st_uid	0	30.238	0	0	0	0	0	0	8/22/2019	0	5/15/2019	0	uid	-0.833854023	-0.97357626	2533
August2019_2533_08220014-15	2nd_uid	0	0	0	0	0	0	0	0	8/22/2019	0	5/15/2019	0	uid	-0.833854023	-0.97357626	2533
August2019_2533_08240018-19	1st_male	0	17.532	0	0	0	0	0	0	8/24/2019	0	5/15/2019	0	male	-0.833854023	-0.97357626	2533
August2019_2533_08240018-19	1st_subuid	0	28.714	0	0	0	0	0	0	8/24/2019	0	5/15/2019	0	subuid	-0.833854023	-0.97357626	2533
August2019_2533_08270021&23	1st_subuid	0	0	0	0	0	0	0	0	8/27/2019	0.428571429	5/15/2019	3	subuid	-0.822395433	-0.880456733	2533
August2019_2533_08270021&23	1st_uid	0	0	0	0	0	0	0	0	8/27/2019	0.428571429	5/15/2019	3	uid	-0.822395433	-0.880456733	2533
August2019_4030_08210004	1st_female	0	0	0	0	0	0	0	0	8/21/2019	0	5/15/2019	0	female	-0.833854023	-0.97357626	4030
August2019_4030_08210004	2nd_female	0	0	0	0	0	0	0	0	8/21/2019	0	5/15/2019	0	female	-0.833854023	-0.97357626	4030
August2019_4501_03	1st_subuid	0	0	0	0	0	0	0	0	8/18/2019	0	5/15/2019	0	subuid	-0.833854023	-0.97357626	4501
August2019_4503_01	1st_subuid	0	0	0	0	0	0	0	0	8/10/2019	0	5/15/2019	0	subuid	-0.833854023	-0.97357626	4503
August2019_4503_01	1st_uid	0	0	0	0	0	0	0	0	8/10/2019	0	5/15/2019	0	uid	-0.833854023	-0.97357626	4503
August2019_4503_01	2nd_uid	0	0	0	0	0	0	0	0	8/10/2019	0	5/15/2019	0	uid	-0.833854023	-0.97357626	4503
August2019_4528_06-07	1st_uid	0	0	0	0	0	0	0	0	8/19/2019	0	5/15/2019	0	uid	-0.833854023	-0.97357626	4528
August2019_4528_21	1st_subuid	0	0	0	0	0	0	0	0	8/21/2019	0	5/15/2019	0	subuid	-0.833854023	-0.97357626	4528
August2019_4528_27	1st_male	0	0	0	0	0	0	0	0	8/23/2019	0	5/15/2019	0	male	-0.833854023	-0.97357626	4528
August2019_4528_31-32	1st_male	0	0	0	0	0	0	0	0	8/10/2019	0	5/15/2019	0	male	-0.833854023	-0.97357626	4528
August2019_4528_31-32	1st_submal	0	0	0	0	0	0	0	0	8/10/2019	0	5/15/2019	0	submal	-0.833854023	-0.97357626	4528
August2019_4528_41-42	1st_subuid	0	0	0	0	0	0	0	0	8/29/2019	0.428571429	5/15/2019	3	subuid	-0.822395433	-0.880456733	4528
August2019_4528_41-42	1st_uid	0	0	0	0	0	0	0	0	8/29/2019	0.428571429	5/15/2019	3	uid	-0.822395433	-0.880456733	4528
August2019_4528_41-42	2nd_subuid	0	0	0	0	0	0	0	0	8/29/2019	0.428571429	5/15/2019	3	subuid	-0.822395433	-0.880456733	4528
August2019_4528_42	1st_female	0	0	0	0	0	0	0	0	8/15/2019	0	5/15/2019	0	female	-0.833854023	-0.97357626	4528
August2019_4769_18-19	1st_male	0	0	0	0	0	0	0	0	8/10/2019	0	5/15/2019	0	male	-0.833854023	-0.97357626	4769
August2019_4769_18-19	1st_uid	0	0	0	0	0	0	0	0	8/10/2019	0	5/15/2019	0	uid	-0.833854023	-0.97357626	4769
August2019_4769_22-23	1st_female	118.513	119.874	0	0	3	1	5	1	8/24/2019	0	5/15/2019	0	female	-0.833854023	-0.97357626	4769
August2019_4769_22-23	1st_submal	28.684	109.272	0	0	0	1	0	0	8/24/2019	0	5/15/2019	0	submal	-0.833854023	-0.97357626	4769
August2019_4769_22-23	2nd_female	0	42.55	0	0	0	0	0	0	8/24/2019	0	5/15/2019	0	female	-0.833854023	-0.97357626	4769
August2019_4769_25	1st_female	0	59.904	0	0	0	0	0	1	8/25/2019	0.428571429	5/15/2019	0	female	-0.833854023	-0.880456733	4769
August2019_4769_25	1st_subfem	37.082	46.834	0	0	1	0	0	0	8/25/2019	0.428571429	5/15/2019	0	subfem	-0.833854023	-0.880456733	4769
August2019_4769_26	1st_female	0	0	0	0	0	0	0	0	8/25/2019	0.428571429	5/15/2019	0	female	-0.833854023	-0.880456733	4769
August2019_4769_26-27	1st_female	0	0	0	0	0	0	0	0	8/13/2019	0	5/15/2019	0	female	-0.833854023	-0.97357626	4769
August2019_4769_26-27	1st_subfem	0	0	0	0	0	0	0	0	8/13/2019	0	5/15/2019	0	subfem	-0.833854023	-0.97357626	4769
August2019_4769_26-27	1st_submal	0	0	0	0	0	0	0	0	8/13/2019	0	5/15/2019	0	submal	-0.833854023	-0.97357626	4769
August2019_4769_26-27	2nd_female	0	38.544	0	0	0	0	0	0	8/13/2019	0	5/15/2019	0	female	-0.833854023	-0.97357626	4769
August2019_4769_26-27	3rd_female	0	0	0	0	0	0	0	0	8/13/2019	0	5/15/2019	0	female	-0.833854023	-0.97357626	4769
August2019_4769_44	1st_uid	0	0	0	0	0	0	0	0	8/29/2019	0.428571429	5/15/2019	3	uid	-0.822395433	-0.880456733	4769
August2019_4769_47-50	1st_subfem	35.601	59.534	0	0	1	1	0	0	8/30/2019	0.428571429	5/15/2019	3	subfem	-0.822395433	-0.880456733	4769
August2019_4769_51-52	1st_female	0	0	0	0	0	0	0	0	8/30/2019	0.428571429	5/15/2019	3	female	-0.822395433	-0.880456733	4769
August2019_4769_51-52	1st_subfem	0	0	0	0	0	0	0	0	8/30/2019	0.428571429	5/15/2019	3	subfem	-0.822395433	-0.880456733	4769
August2019_4769_51-52	1st_submal	0	16.963	0	0	0	0	0	0	8/30/2019	0.428571429	5/15/2019	3	submal	-0.822395433	-0.880456733	4769
August2019_4769_51-52	2nd_female	57.7	57.693	0	0	1	0	0	1	8/30/2019	0.428571429	5/15/2019	3	female	-0.822395433	-0.880456733	4769
August2019_5898_08230005-8	1st_female	0	15.365	0	0	0	0	0	0	8/23/2019	0	5/15/2019	0	female	-0.833854023	-0.97357626	5898
August2019_5898_08230005-8	2nd_female	0	24.333	0	0	0	0	0	0	8/23/2019	0	5/15/2019	0	female	-0.833854023	-0.97357626	5898
August2019_5898_08230005-8	3rd_female	0	8.63	0	0	0	0	0	1	8/23/2019	0	5/15/2019	0	female	-0.833854023	-0.97357626	5898
August2019_5898_08250012-17	1st_female	29.364	37.789	0	0	0	2	0	0	8/25/2019	0.428571429	5/15/2019	0	female	-0.833854023	-0.880456733	5898
August2019_5898_08270019-30	1st_female	21.557	28.882	0	0	0	1	0	1	8/27/2019	0.428571429	5/15/2019	3	female	-0.822395433	-0.880456733	5898
August2019_5898_08270019-30	2nd_female	0	13.355	0	0	0	0	0	0	8/27/2019	0.428571429	5/15/2019	3	female	-0.822395433	-0.880456733	5898
August2019_5898_08270034	1st_female	0	10.06	0	0	0	0	0	0	8/27/2019	0.428571429	5/15/2019	3	female	-0.822395433	-0.880456733	5898
August2019_5898_08270035	1st_female	0	2.664	0	0	0	0	0	0	8/27/2019	0.428571429	5/15/2019	3	female	-0.822395433	-0.880456733	5898
August2019_5898_08270040	1st_uid	0	0	0	0	0	0	0	0	8/28/2019	0.428571429	5/15/2019	3	uid	-0.822395433	-0.880456733	5898
August2019_5898_08280038-39	1st_female	0	3.501	0	0	0	0	0	1	8/28/2019	0.428571429	5/15/2019	3	female	-0.822395433	-0.880456733	5898
August2019_5898_08280038-39	2nd_female	0	7.548	0	0	0	0	0	1	8/28/2019	0.428571429	5/15/2019	3	female	-0.822395433	-0.880456733	5898
August2019_5898_08280041-44	1st_female	0	15.083	0	0	0	0	0	0	8/28/2019	0.428571429	5/15/2019	3	female	-0.822395433	-0.880456733	5898
August2019_5898_08280045-50	1st_female	3.747	19.82	0	0	1	0	0	1	8/28/2019	0.428571429	5/15/2019	3	female	-0.822395433	-0.880456733	5898
August2019_5898_08280045-50	2nd_female	0	5.853	0	0	0	0	0	0	8/28/2019	0.428571429	5/15/2019	3	female	-0.822395433	-0.880456733	5898
August2019_5898_08280051	1st_female	0	10.08	0	0	0	0	0	0	8/28/2019	0.428571429	5/15/2019	3	female	-0.822395433	-0.880456733	5898
August2019_5898_08290056-59	1st_male	0	9.764	0	0	0	0	0	0	8/29/2019	0.428571429	5/15/2019	3	male	-0.822395433	-0.880456733	5898
August2019_5898_08290056-59	2nd_male	0	10.15	0	0	0	0	0	0	8/29/2019	0.428571429	5/15/2019	3	male	-0.822395433	-0.880456733	5898
August2019_5898_08300060-67	1st_female	0	0	0	0	0	0	0	0	8/30/2019	0.428571429	5/15/2019	3	female	-0.822395433	-0.880456733	5898
August2019_5898_08300060-67	1st_male	0	11.701	0	0	0	0	0	0	8/30/2019	0.428571429	5/15/2019	3	male	-0.822395433	-0.880456733	5898
August2019_5898_08300060-67	1st_subfem	0	10.602	0	0	0	0	0	0	8/30/2019	0.428571429	5/15/2019	3	subfem	-0.822395433	-0.880456733	5898
August2019_5898_08300060-67	1st_subuid	0	0	0	0	0	0	0	0	8/30/2019	0.428571429	5/15/2019	3	subuid	-0.822395433	-0.880456733	5898
August2019_5898_08300060-67	1st_uid	0	0	0	0	0	0	0	0	8/30/2019	0.428571429	5/15/2019	3	uid	-0.822395433	-0.880456733	5898
August2019_5898_08300060-67	2nd_female	0	0	0	0	0	0	0	0	8/30/2019	0.428571429	5/15/2019	3	female	-0.822395433	-0.880456733	5898
August2019_5898_08300068-76	1st_female	0	0	0	0	0	0	0	0	8/30/2019	0.428571429	5/15/2019	3	female	-0.822395433	-0.880456733	5898
August2019_5898_08300068-76	1st_subfem	10.195	20.931	0	0	1	1	0	0	8/30/2019	0.428571429	5/15/2019	3	subfem	-0.822395433	-0.880456733	5898
August2019_5898_08300068-76	1st_subuid	0	0	0	0	0	0	0	0	8/30/2019	0.428571429	5/15/2019	3	subuid	-0.822395433	-0.880456733	5898
August2019_5898_08300068-76	2nd_female	7.599	16.75	0	0	1	1	0	1	8/30/2019	0.428571429	5/15/2019	3	female	-0.822395433	-0.880456733	5898
December2016_4501_99	1st_male	0	11.377	0	0	0	0	0	0	11/26/2016	6.4516	5/9/2016	151.6126	male	-0.254765162	0.428220263	4501
December2016_4503_11290030	1st_female	0	19.592	0	0	0	0	0	0	11/29/2016	8.9916	5/9/2016	171.0182	female	-0.180644893	0.980108658	4503
December2016_4503_12040035-36	1st_female	0	24.267	0	0	0	0	0	0	12/4/2016	4.492171429	5/9/2016	183.4642	female	-0.133107023	0.002477787	4503
December2016_4503_12040035-36	1st_uid	36.052	67.265	0	0	0	1	0	0	12/4/2016	4.492171429	5/9/2016	183.4642	uid	-0.133107023	0.002477787	4503
December2016_4769_010-29	1st_female	0	1000.386	950.366	60	3	0	0	1	11/20/2016	1.1176	5/9/2016	107.061	female	-0.424931331	-0.730745366	4769
December2016_4769_010-29	2nd_female	0	1108.792	998.204	43	1	2	0	1	11/20/2016	1.1176	5/9/2016	107.061	female	-0.424931331	-0.730745366	4769
December2016_4769_041-56	1st_female	27.773	126.125	44.296	2	3	3	0	1	11/21/2016	1.204685714	5/9/2016	107.061	female	-0.424931331	-0.711823478	4769
December2016_4769_041-56	1st_subuid	24.147	890.659	862.033	43	2	4	1	1	11/21/2016	1.204685714	5/9/2016	107.061	subuid	-0.424931331	-0.711823478	4769
December2016_4769_041-56	2nd_female	0	0	0	0	0	0	0	0	11/21/2016	1.204685714	5/9/2016	107.061	female	-0.424931331	-0.711823478	4769
December2016_4769_041-56	2nd_subuid	0	607.935	0	0	0	0	0	0	11/21/2016	1.204685714	5/9/2016	107.061	subuid	-0.424931331	-0.711823478	4769
December2016_4769_057	1st_subuid	0	23.954	22.602	1	0	0	0	0	11/21/2016	1.204685714	5/9/2016	107.061	subuid	-0.424931331	-0.711823478	4769
December2016_4769_075-90	1st_uid	0	215.131	0	0	0	0	0	0	11/23/2016	1.088571429	5/9/2016	108.077	uid	-0.421050689	-0.737052662	4769
December2016_4769_075-90	2nd_uid	24.87	802.67	509.314	26	5	8	1	1	11/23/2016	1.088571429	5/9/2016	108.077	uid	-0.421050689	-0.737052662	4769
December2016_5898_039-45	1st_uid	0	421.036	421.036	26	2	1	0	0	11/21/2016	1.204685714	5/9/2016	107.061	uid	-0.424931331	-0.711823478	5898
December2016_5898_046-54	1st_uid	0	510.614	508.15	38	2	0	0	0	11/21/2016	1.204685714	5/9/2016	107.061	uid	-0.424931331	-0.711823478	5898
December2016_5898_074-88	1st_female	0	3.526	0	0	0	0	0	1	11/22/2016	1.088571429	5/9/2016	107.6706	female	-0.422602946	-0.737052662	5898
December2016_5898_074-88	1st_subuid	0	214.71	47.757	0	0	0	0	0	11/22/2016	1.088571429	5/9/2016	107.6706	subuid	-0.422602946	-0.737052662	5898
December2016_5898_074-88	1st_uid	0	214.71	0	16	1	0	0	1	11/22/2016	1.088571429	5/9/2016	107.6706	uid	-0.422602946	-0.737052662	5898
December2016_5898_089-94	1st_female	0	92.168	92.168	5	0	0	0	0	11/22/2016	1.088571429	5/9/2016	107.6706	female	-0.422602946	-0.737052662	5898
December2016_5898_089-94	1st_subuid	0	50.761	0	0	0	0	0	0	11/22/2016	1.088571429	5/9/2016	107.6706	subuid	-0.422602946	-0.737052662	5898
December2016_5898_089-94	2nd_female	0	59.585	59.585	0	0	0	0	0	11/22/2016	1.088571429	5/9/2016	107.6706	female	-0.422602946	-0.737052662	5898
December2016_5898_095-98	1st_female	0	61.434	61.434	3	0	0	0	0	11/22/2016	1.088571429	5/9/2016	107.6706	female	-0.422602946	-0.737052662	5898
December2016_5898_121	1st_uid	0	0	0	0	0	0	0	0	11/23/2016	1.088571429	5/9/2016	108.077	uid	-0.421050689	-0.737052662	5898
December2016_5898_122	1st_subuid	0	14.871	14.871	0	0	0	0	0	11/23/2016	1.088571429	5/9/2016	108.077	subuid	-0.421050689	-0.737052662	5898
December2016_5898_147-196	1st_uid	0	2277.708	2201.186	99	3	1	0	1	11/24/2016	3.5052	5/9/2016	108.077	uid	-0.421050689	-0.211970275	5898
December2017_4501_008-24	1st_female	6.874	925.147	909.242	65	2	6	3	0	11/12/2017	8.657142857	5/14/2017	216.8	female	-0.005779938	0.907438179	4501
December2017_4501_025-54	1st_female	0	1741.372	1511.497	26	2	2	0	1	11/12/2017	8.657142857	5/14/2017	216.8	female	-0.005779938	0.907438179	4501
December2017_4501_091-105	1st_female	0	889.482	831.088	14	2	4	0	1	11/13/2017	5.485714286	5/14/2017	219.4	female	0.00415084	0.218353682	4501
December2017_4501_107	1st_male	0	8.024	0	0	0	0	0	1	11/14/2017	5.514285714	5/14/2017	224.4	male	0.023248489	0.22456165	4501
December2017_4501_108	1st_female	17.201	49.97	31.898	0	2	2	0	1	11/14/2017	5.514285714	5/14/2017	224.4	female	0.023248489	0.22456165	4501
December2017_4501_108	2nd_female	0	55.786	0	0	0	0	0	1	11/14/2017	5.514285714	5/14/2017	224.4	female	0.023248489	0.22456165	4501
December2017_4501_11120008-24	1st_female	0	991.453	967.498	89	0	0	0	1	11/12/2017	8.657142857	5/14/2017	216.8	female	-0.005779938	0.907438179	4501
December2017_4501_11120025-54	1st_female	0	1742.025	1562.588	80	0	0	0	1	11/12/2017	8.657142857	5/14/2017	216.8	female	-0.005779938	0.907438179	4501
December2017_4501_11130091-105	1st_female	49.47	866.532	608.759	27	3	6	0	0	11/13/2017	5.485714286	5/14/2017	219.4	female	0.00415084	0.218353682	4501
December2017_4501_11140107	1st_female	5.849	6.905	0	0	0	1	0	1	11/14/2017	5.514285714	5/14/2017	224.4	female	0.023248489	0.22456165	4501
December2017_4501_11140108	1st_female	50.884	51.675	0	0	2	2	0	0	11/14/2017	5.514285714	5/14/2017	224.4	female	0.023248489	0.22456165	4501
December2017_4501_11140108	2nd_female	0	56.527	0	0	0	0	0	1	11/14/2017	5.514285714	5/14/2017	224.4	female	0.023248489	0.22456165	4501
December2017_4501_12140099-105_(read_description)	1st_female	0	0	0	0	0	0	0	0	12/14/2017	4.6	5/14/2017	443.8	female	0.861253351	0.02590666	4501
December2017_4501_12140099-105_(read_description)	1st_submal	85.694	362.559	248.539	4	3	1	1	1	12/14/2017	4.6	5/14/2017	443.8	submal	0.861253351	0.02590666	4501
December2017_4503_004-40	1st_female	0	2184.19	2095.87	61	4	2	0	1	11/12/2017	8.657142857	5/14/2017	216.8	female	-0.005779938	0.907438179	4503
December2017_4503_004-40	2nd_female	0	1392.485	1340.267	43	1	4	1	1	11/12/2017	8.657142857	5/14/2017	216.8	female	-0.005779938	0.907438179	4503
December2017_4503_042-45	1st_female	0	222.855	212.779	18	0	1	0	1	11/13/2017	5.485714286	5/14/2017	219.4	female	0.00415084	0.218353682	4503
December2017_4503_046-69	1st_female	0	1323.671	899.074	71	2	0	0	1	11/13/2017	5.485714286	5/14/2017	219.4	female	0.00415084	0.218353682	4503
December2017_4503_070-132	1st_female	0	2269.168	1836.77	24	10	2	0	1	11/13/2017	5.485714286	5/14/2017	219.4	female	0.00415084	0.218353682	4503
December2017_4503_070-132	2nd_female	0	2645.754	1274.038	14	3	0	1	1	11/13/2017	5.485714286	5/14/2017	219.4	female	0.00415084	0.218353682	4503
December2017_4503_070-132	3rd_female	0	2864.415	2349.599	103	14	2	1	0	11/13/2017	5.485714286	5/14/2017	219.4	female	0.00415084	0.218353682	4503
December2017_4503_11120004-41	1st_female	43.415	2223.059	1939.253	113	6	2	0	1	11/12/2017	8.657142857	5/14/2017	216.8	female	-0.005779938	0.907438179	4503
December2017_4503_11120004-41	2nd_female	0	1553.189	1283.442	98	2	2	1	1	11/12/2017	8.657142857	5/14/2017	216.8	female	-0.005779938	0.907438179	4503
December2017_4503_11130042-76	1st_female	13.205	2032.54	1322.432	141	4	2	0	1	11/13/2017	5.485714286	5/14/2017	219.4	female	0.00415084	0.218353682	4503
December2017_4503_11130077-132	1st_female	0	2740.628	984.988	35	5	0	0	0	11/13/2017	5.485714286	5/14/2017	219.4	female	0.00415084	0.218353682	4503
December2017_4503_11130077-132	2nd_female	25.6	2541.576	1852.796	147	15	2	0	0	11/13/2017	5.485714286	5/14/2017	219.4	female	0.00415084	0.218353682	4503
December2017_4503_11130077-132	3rd_female	0	1677.163	1017.17	17	4	1	0	0	11/13/2017	5.485714286	5/14/2017	219.4	female	0.00415084	0.218353682	4503
December2017_4503_11140134-144	1st_female	27.922	623.542	277.283	14	0	1	0	1	11/14/2017	5.514285714	5/14/2017	224.4	female	0.023248489	0.22456165	4503
December2017_4503_11140146-153	1st_female	0	469.631	231.13	14	6	4	0	1	11/14/2017	5.514285714	5/14/2017	224.4	female	0.023248489	0.22456165	4503
December2017_4503_11140146-153	2nd_female	11.104	359.574	0	0	0	1	0	0	11/14/2017	5.514285714	5/14/2017	224.4	female	0.023248489	0.22456165	4503
December2017_4503_11170199	1st_female	0	59.752	0	0	0	0	0	0	11/17/2017	2.828571429	5/14/2017	228	female	0.036998797	-0.358987384	4503
December2017_4503_11180207	1st_female	14.224	16.758	0	0	0	1	0	1	11/18/2017	1.6	5/14/2017	228	female	0.036998797	-0.625930027	4503
December2017_4503_11200208-225	1st_female	164.892	180.15	0	0	3	3	0	1	11/20/2017	1.685714286	5/14/2017	236.2	female	0.068318942	-0.607306121	4503
December2017_4503_11200208-225	2nd_female	31.253	855.116	310.82	21	0	1	0	1	11/20/2017	1.685714286	5/14/2017	236.2	female	0.068318942	-0.607306121	4503
December2017_4503_11200208-225	3rd_female	0	42.747	0	0	0	0	0	0	11/20/2017	1.685714286	5/14/2017	236.2	female	0.068318942	-0.607306121	4503
December2017_4503_11210226-235	1st_female	84.283	539.971	394.008	14	6	1	2	0	11/21/2017	1.771428571	5/14/2017	236.2	female	0.068318942	-0.588682216	4503
December2017_4503_11210226-235	1st_submal	74.034	343.518	73.375	3	0	2	1	0	11/21/2017	1.771428571	5/14/2017	236.2	submal	0.068318942	-0.588682216	4503
December2017_4503_11210226-235	2nd_female	0	41.296	0	0	0	0	0	0	11/21/2017	1.771428571	5/14/2017	236.2	female	0.068318942	-0.588682216	4503
December2017_4503_134-144	1st_uid	0	620.066	200.137	10	0	2	0	1	11/14/2017	5.514285714	5/14/2017	224.4	uid	0.023248489	0.22456165	4503
December2017_4503_146-153	1st_female	0	340.826	268.744	0	0	0	0	1	11/14/2017	5.514285714	5/14/2017	224.4	female	0.023248489	0.22456165	4503
December2017_4503_146-153	2nd_female	0	468.978	468.18	5	3	2	0	0	11/14/2017	5.514285714	5/14/2017	224.4	female	0.023248489	0.22456165	4503
December2017_4503_199	1st_uid	0	59.793	0	0	0	1	0	0	11/17/2017	2.828571429	5/14/2017	228	uid	0.036998797	-0.358987384	4503
December2017_4503_207	1st_female	16.375	17.955	0	0	0	1	0	1	11/18/2017	1.6	5/14/2017	228	female	0.036998797	-0.625930027	4503
December2017_4503_208	1st_female	59.258	59.258	0	0	1	0	0	1	11/20/2017	1.685714286	5/14/2017	236.2	female	0.068318942	-0.607306121	4503
December2017_4503_208	2nd_female	46.061	50.809	0	0	0	1	0	1	11/20/2017	1.685714286	5/14/2017	236.2	female	0.068318942	-0.607306121	4503
December2017_4503_209-225	1st_female	0	835.98	345.725	15	0	1	0	1	11/20/2017	1.685714286	5/14/2017	236.2	female	0.068318942	-0.607306121	4503
December2017_4503_209-225	2nd_female	0	5.804	0	0	0	0	0	0	11/20/2017	1.685714286	5/14/2017	236.2	female	0.068318942	-0.607306121	4503
December2017_4503_209-225	3rd_female	0	35.306	0	0	0	0	0	0	11/20/2017	1.685714286	5/14/2017	236.2	female	0.068318942	-0.607306121	4503
December2017_4503_226-235	1st_female	79.308	522.187	406.152	6	5	1	0	0	11/21/2017	1.771428571	5/14/2017	236.2	female	0.068318942	-0.588682216	4503
December2017_4503_226-235	1st_uid	0	323.391	200.199	1	1	0	1	1	11/21/2017	1.771428571	5/14/2017	236.2	uid	0.068318942	-0.588682216	4503
December2017_4503_226-235	2nd_female	22.051	41.757	0	0	0	1	0	0	11/21/2017	1.771428571	5/14/2017	236.2	female	0.068318942	-0.588682216	4503
December2017_4528_024-30	1st_female	0	385.089	379.064	19	0	0	0	0	11/14/2017	5.514285714	5/14/2017	224.4	female	0.023248489	0.22456165	4528
December2017_4528_024-30	2nd_female	38.226	56.581	15.431	0	1	0	0	0	11/14/2017	5.514285714	5/14/2017	224.4	female	0.023248489	0.22456165	4528
December2017_4528_046	1st_female	59.707	60.235	0	0	1	2	0	1	11/16/2017	3.8	5/14/2017	228	female	0.036998797	-0.147916456	4528
December2017_4528_046	2nd_female	0	50.483	0	0	0	0	0	0	11/16/2017	3.8	5/14/2017	228	female	0.036998797	-0.147916456	4528
December2017_4528_051	1st_uid	40.853	42.401	0	0	0	1	0	1	11/17/2017	2.828571429	5/14/2017	228	uid	0.036998797	-0.358987384	4528
December2017_4528_055	1st_female	0	0	0	0	0	0	0	0	11/18/2017	1.6	5/14/2017	228	female	0.036998797	-0.625930027	4528
December2017_4528_055	1st_uid	0	1.754	0	0	0	0	0	0	11/18/2017	1.6	5/14/2017	228	uid	0.036998797	-0.625930027	4528
December2017_4528_065-66	1st_female	0	0	0	0	0	0	0	0	11/22/2017	1.6	5/14/2017	237	female	0.071374566	-0.625930027	4528
December2017_4528_065-66	1st_uid	0	0	0	0	0	0	0	0	11/22/2017	1.6	5/14/2017	237	uid	0.071374566	-0.625930027	4528
December2017_4528_065-66	2nd_female	0	0	0	0	0	0	0	0	11/22/2017	1.6	5/14/2017	237	female	0.071374566	-0.625930027	4528
December2017_4528_065-66	2nd_uid	0	0	0	0	0	0	0	0	11/22/2017	1.6	5/14/2017	237	uid	0.071374566	-0.625930027	4528
December2017_4528_065-66	3rd_female	0	0	0	0	0	0	0	0	11/22/2017	1.6	5/14/2017	237	female	0.071374566	-0.625930027	4528
December2017_4528_065-66	4th_female	0	0	0	0	0	0	0	0	11/22/2017	1.6	5/14/2017	237	female	0.071374566	-0.625930027	4528
December2017_4528_065-66	5th_female	0	0	0	0	0	0	0	0	11/22/2017	1.6	5/14/2017	237	female	0.071374566	-0.625930027	4528
December2017_4528_151	1st_female	0	12.248	0	0	0	0	0	0	12/4/2017	11.8	5/14/2017	382.6	female	0.627498121	1.590314708	4528
December2017_4528_158	1st_female	41.401	42.204	0	0	1	2	0	1	12/5/2017	8.314285714	5/14/2017	382.8	female	0.628262027	0.832942558	4528
December2017_4528_158	2nd_female	0	18.329	0	0	0	0	0	0	12/5/2017	8.314285714	5/14/2017	382.8	female	0.628262027	0.832942558	4528
December2017_4528_158	3rd_female	0	5.002	0	0	0	0	0	1	12/5/2017	8.314285714	5/14/2017	382.8	female	0.628262027	0.832942558	4528
December2017_4528_PICT0024-30	1st_female	18.953	387.445	364.52	31	1	0	0	0	11/14/2017	5.514285714	5/14/2017	224.4	female	0.023248489	0.22456165	4528
December2017_4528_PICT0024-30	2nd_female	0	60.905	8.862	2	1	2	0	1	11/14/2017	5.514285714	5/14/2017	224.4	female	0.023248489	0.22456165	4528
December2017_4528_PICT0046	1st_female	52.267	60.749	0	0	1	1	0	1	11/16/2017	3.8	5/14/2017	228	female	0.036998797	-0.147916456	4528
December2017_4528_PICT0046	2nd_female	0	15.916	0	0	0	0	0	1	11/16/2017	3.8	5/14/2017	228	female	0.036998797	-0.147916456	4528
December2017_4528_PICT0051	1st_uid	5.55	56.576	0	0	0	1	0	1	11/17/2017	2.828571429	5/14/2017	228	uid	0.036998797	-0.358987384	4528
December2017_4528_PICT0055	1st_female	0	0	0	0	0	0	0	0	11/18/2017	1.6	5/14/2017	228	female	0.036998797	-0.625930027	4528
December2017_4528_PICT0055	1st_male	0	0	0	0	0	0	0	0	11/18/2017	1.6	5/14/2017	228	male	0.036998797	-0.625930027	4528
December2017_4528_PICT0065-66	1st_female	0	0	0	0	0	0	0	0	11/22/2017	1.6	5/14/2017	237	female	0.071374566	-0.625930027	4528
December2017_4528_PICT0065-66	1st_subuid	0	0	0	0	0	0	0	0	11/22/2017	1.6	5/14/2017	237	subuid	0.071374566	-0.625930027	4528
December2017_4528_PICT0065-66	1st_uid	0	0	0	0	0	0	0	0	11/22/2017	1.6	5/14/2017	237	uid	0.071374566	-0.625930027	4528
December2017_4528_PICT0065-66	2nd_female	0	0	0	0	0	0	0	0	11/22/2017	1.6	5/14/2017	237	female	0.071374566	-0.625930027	4528
December2017_4528_PICT0065-66	3rd_female	0	0	0	0	0	0	0	0	11/22/2017	1.6	5/14/2017	237	female	0.071374566	-0.625930027	4528
December2017_4528_PICT0065-66	4th_female	0	0	0	0	0	0	0	0	11/22/2017	1.6	5/14/2017	237	female	0.071374566	-0.625930027	4528
December2017_4528_PICT0102-109	1st_female	27.081	56.247	19.22	4	1	0	0	0	11/28/2017	13.22857143	5/14/2017	300.2	female	0.312768856	1.900713131	4528
December2017_4528_PICT0102-109	1st_submal	52.461	227.925	164.81	11	1	1	0	1	11/28/2017	13.22857143	5/14/2017	300.2	submal	0.312768856	1.900713131	4528
December2017_4528_PICT0102-109	2nd_female	0	186.926	124.89	1	0	0	0	0	11/28/2017	13.22857143	5/14/2017	300.2	female	0.312768856	1.900713131	4528
December2017_4528_PICT0151	1st_female	0	10.175	0	0	0	0	0	0	12/4/2017	11.8	5/14/2017	382.6	female	0.627498121	1.590314708	4528
December2017_4528_PICT0158	1st_female	35.432	42.166	0	0	1	1	0	1	12/5/2017	8.314285714	5/14/2017	382.8	female	0.628262027	0.832942558	4528
December2017_4528_PICT0158	2nd_female	0	17.838	0	0	0	0	0	0	12/5/2017	8.314285714	5/14/2017	382.8	female	0.628262027	0.832942558	4528
December2017_4528_PICT0158	3rd_female	0	0	0	0	0	0	0	1	12/5/2017	8.314285714	5/14/2017	382.8	female	0.628262027	0.832942558	4528
December2017_4764_010-12	1st_male	0	131.941	0	0	0	0	0	0	11/17/2017	2.828571429	5/14/2017	228	male	0.036998797	-0.358987384	4764
December2017_4764_041	1st_female	0	14.853	0	0	0	1	0	0	12/6/2017	10.94285714	5/14/2017	387.8	female	0.647359676	1.404075655	4764
December2017_4764_11170010-12	1st_female	0	111.671	0	0	0	0	0	0	11/17/2017	2.828571429	5/14/2017	228	female	0.036998797	-0.358987384	4764
December2017_4764_12060041	1st_female	0	14.63	0	0	0	0	0	0	12/6/2017	10.94285714	5/14/2017	387.8	female	0.647359676	1.404075655	4764
December2017_4769_023	1st_female	0	15.398	0	0	0	0	0	0	11/14/2017	5.514285714	5/14/2017	224.4	female	0.023248489	0.22456165	4769
December2017_4769_023	2nd_female	36.598	53.061	8.109	0	1	1	0	1	11/14/2017	5.514285714	5/14/2017	224.4	female	0.023248489	0.22456165	4769
December2017_4769_042	1st_female	0	20.231	16.726	0	0	0	0	1	11/15/2017	3.828571429	5/14/2017	224.6	female	0.024012395	-0.141708488	4769
December2017_4769_042	2nd_female	0	0	0	0	0	0	0	0	11/15/2017	3.828571429	5/14/2017	224.6	female	0.024012395	-0.141708488	4769
December2017_4769_075_76	1st_male	60.462	62.336	0	0	0	1	0	1	11/17/2017	2.828571429	5/14/2017	228	male	0.036998797	-0.358987384	4769
December2017_4769_075_76	2nd_male	0	15.538	0	0	0	0	0	0	11/17/2017	2.828571429	5/14/2017	228	male	0.036998797	-0.358987384	4769
December2017_4769_075_76	3rd_male	0	10.35	0	0	0	0	0	1	11/17/2017	2.828571429	5/14/2017	228	male	0.036998797	-0.358987384	4769
December2017_4769_075_76	4th_male	0	0	0	0	0	0	0	0	11/17/2017	2.828571429	5/14/2017	228	male	0.036998797	-0.358987384	4769
December2017_4769_087-89	1st_male	0	11.9	0	0	0	1	0	1	11/18/2017	1.6	5/14/2017	228	male	0.036998797	-0.625930027	4769
December2017_4769_087-89	1st_uid	0	105.883	0	0	0	1	0	0	11/18/2017	1.6	5/14/2017	228	uid	0.036998797	-0.625930027	4769
December2017_4769_109-127	1st_female	0	18.352	0	0	1	2	0	0	11/20/2017	1.685714286	5/14/2017	236.2	female	0.068318942	-0.607306121	4769
December2017_4769_109-127	2nd_female	31.6	1019.234	985.938	51	2	1	0	1	11/20/2017	1.685714286	5/14/2017	236.2	female	0.068318942	-0.607306121	4769
December2017_4769_11140023-24	1st_female	0	0	0	0	0	0	0	0	11/14/2017	5.514285714	5/14/2017	224.4	female	0.023248489	0.22456165	4769
December2017_4769_11140023-24	2nd_female	57.548	60.123	0	0	2	1	1	1	11/14/2017	5.514285714	5/14/2017	224.4	female	0.023248489	0.22456165	4769
December2017_4769_11150042	1st_female	8.129	16.859	0	0	0	1	0	1	11/15/2017	3.828571429	5/14/2017	224.6	female	0.024012395	-0.141708488	4769
December2017_4769_11150042	2nd_female	0	0	0	0	0	0	0	0	11/15/2017	3.828571429	5/14/2017	224.6	female	0.024012395	-0.141708488	4769
December2017_4769_11170075-76	1st_male	23.398	53.206	0	0	0	1	0	1	11/17/2017	2.828571429	5/14/2017	228	male	0.036998797	-0.358987384	4769
December2017_4769_11170075-76	1st_subuid	0	16.361	0	0	0	0	0	0	11/17/2017	2.828571429	5/14/2017	228	subuid	0.036998797	-0.358987384	4769
December2017_4769_11170075-76	2nd_male	0	16.557	0	0	0	0	0	0	11/17/2017	2.828571429	5/14/2017	228	male	0.036998797	-0.358987384	4769
December2017_4769_11170075-76	2nd_subuid	0	0	0	0	0	0	0	0	11/17/2017	2.828571429	5/14/2017	228	subuid	0.036998797	-0.358987384	4769
December2017_4769_11170075-76	3rd_male	0	10.45	0	0	0	0	0	1	11/17/2017	2.828571429	5/14/2017	228	male	0.036998797	-0.358987384	4769
December2017_4769_11170075-76	4th_male	0	0	0	0	0	0	0	0	11/17/2017	2.828571429	5/14/2017	228	male	0.036998797	-0.358987384	4769
December2017_4769_11180087	1st_uid	0	26.384	0	0	0	0	0	0	11/18/2017	1.6	5/14/2017	228	uid	0.036998797	-0.625930027	4769
December2017_4769_11180088-89	1st_female	13.521	43.954	0	0	0	1	0	0	11/18/2017	1.6	5/14/2017	228	female	0.036998797	-0.625930027	4769
December2017_4769_11180088-89	1st_male	8.676	10.854	0	0	0	1	0	1	11/18/2017	1.6	5/14/2017	228	male	0.036998797	-0.625930027	4769
December2017_4769_11200109	1st_female	14.298	17.146	0	0	1	2	0	0	11/20/2017	1.685714286	5/14/2017	236.2	female	0.068318942	-0.607306121	4769
December2017_4769_11200110-127	1st_female	61.254	1021.687	951.612	68	3	1	0	1	11/20/2017	1.685714286	5/14/2017	236.2	female	0.068318942	-0.607306121	4769
December2017_4769_137-139	1st_submal	0	60.282	60.282	0	0	1	1	0	11/21/2017	1.771428571	5/14/2017	236.2	submal	0.068318942	-0.588682216	4769
December2017_5815_026-28	1st_female	42.842	179.805	135.988	2	5	0	1	1	11/14/2017	5.514285714	5/14/2017	224.4	female	0.023248489	0.22456165	5815
December2017_5815_026-28	2nd_female	0	154.438	153.892	0	2	2	0	0	11/14/2017	5.514285714	5/14/2017	224.4	female	0.023248489	0.22456165	5815
December2017_5815_038-66	1st_female	89.31	1730.895	1638.958	2	2	2	0	1	11/15/2017	3.828571429	5/14/2017	224.6	female	0.024012395	-0.141708488	5815
December2017_5815_038-66	1st_male	102.529	451.12	204.72	1	2	2	0	1	11/15/2017	3.828571429	5/14/2017	224.6	male	0.024012395	-0.141708488	5815
December2017_5815_073-74	1st_female	0	83.634	75.959	0	0	1	0	0	11/16/2017	3.8	5/14/2017	228	female	0.036998797	-0.147916456	5815
December2017_5815_073-74	2nd_female	0	0	0	0	0	0	0	0	11/16/2017	3.8	5/14/2017	228	female	0.036998797	-0.147916456	5815
December2017_5815_073-74	3rd_female	0	0	0	0	0	0	0	0	11/16/2017	3.8	5/14/2017	228	female	0.036998797	-0.147916456	5815
December2017_5815_11160073-74	1st_female	71.806	82.798	0	0	2	1	0	0	11/16/2017	3.8	5/14/2017	228	female	0.036998797	-0.147916456	5815
December2017_5815_11160073-74	1st_uid	0	0	0	0	0	0	0	0	11/16/2017	3.8	5/14/2017	228	uid	0.036998797	-0.147916456	5815
December2017_5815_11160073-74	2nd_female	0	0	0	0	0	0	0	0	11/16/2017	3.8	5/14/2017	228	female	0.036998797	-0.147916456	5815
December2017_5818_11140026-28	1st_female	50.081	153.283	0	0	1	0	0	0	11/14/2017	5.514285714	5/14/2017	224.4	female	0.023248489	0.22456165	5815
December2017_5818_11140026-28	2nd_female	124.986	179.917	54.403	1	3	2	0	0	11/14/2017	5.514285714	5/14/2017	224.4	female	0.023248489	0.22456165	5815
December2017_5818_11150038-66	1st_female	13.448	1528.295	88.227	8	2	1	0	0	11/15/2017	3.828571429	5/14/2017	224.6	female	0.024012395	-0.141708488	5815
December2017_5818_11150038-66	2nd_female	88.808	448.018	12.031	1	4	2	0	0	11/15/2017	3.828571429	5/14/2017	224.6	female	0.024012395	-0.141708488	5815
December2017_5898_024-33	1st_female	0	599.32	599.32	14	1	0	0	0	11/14/2017	5.514285714	5/14/2017	224.4	female	0.023248489	0.22456165	5898
December2017_5898_024-33	2nd_female	0	551.421	516.969	21	3	0	0	1	11/14/2017	5.514285714	5/14/2017	224.4	female	0.023248489	0.22456165	5898
December2017_5898_034	1st_female	0	58.204	56.879	1	0	0	0	0	11/14/2017	5.514285714	5/14/2017	224.4	female	0.023248489	0.22456165	5898
December2017_5898_046-64	1st_female	0	862.91	854.432	14	2	1	0	1	11/15/2017	3.828571429	5/14/2017	224.6	female	0.024012395	-0.141708488	5898
December2017_5898_046-64	1st_uid	0	0	0	0	0	0	0	0	11/15/2017	3.828571429	5/14/2017	224.6	uid	0.024012395	-0.141708488	5898
December2017_5898_046-64	2nd_female	16.348	111.543	87.615	1	2	0	0	1	11/15/2017	3.828571429	5/14/2017	224.6	female	0.024012395	-0.141708488	5898
December2017_5898_046-64	2nd_uid	0	0	0	0	0	0	0	0	11/15/2017	3.828571429	5/14/2017	224.6	uid	0.024012395	-0.141708488	5898
December2017_5898_076-78	1st_female	0	0	0	0	0	0	0	0	11/16/2017	3.8	5/14/2017	228	female	0.036998797	-0.147916456	5898
December2017_5898_076-78	2nd_female	0	177.915	36.575	2	0	1	0	1	11/16/2017	3.8	5/14/2017	228	female	0.036998797	-0.147916456	5898
December2017_5898_080-119	1st_female	28.828	618.829	506.921	20	4	2	0	1	11/16/2017	3.8	5/14/2017	228	female	0.036998797	-0.147916456	5898
December2017_5898_080-119	2nd_female	18.927	2203.06	2178.711	120	6	2	2	1	11/16/2017	3.8	5/14/2017	228	female	0.036998797	-0.147916456	5898
December2017_5898_080-119	3rd_female	0	2242.556	2223.889	6	7	2	0	1	11/16/2017	3.8	5/14/2017	228	female	0.036998797	-0.147916456	5898
December2017_5898_11140024-33	1st_female	27.975	598.049	551.638	40	3	1	0	0	11/14/2017	5.514285714	5/14/2017	224.4	female	0.023248489	0.22456165	5898
December2017_5898_11140024-33	2nd_female	21.649	537.046	471.167	30	5	0	0	1	11/14/2017	5.514285714	5/14/2017	224.4	female	0.023248489	0.22456165	5898
December2017_5898_11140034	1st_female	25.552	59.737	19.046	3	2	1	0	0	11/14/2017	5.514285714	5/14/2017	224.4	female	0.023248489	0.22456165	5898
December2017_5898_11150046-62	1st_female	14.635	852.148	615.342	44	3	1	0	0	11/15/2017	3.828571429	5/14/2017	224.6	female	0.024012395	-0.141708488	5898
December2017_5898_11150046-62	2nd_female	32.226	119.322	20.142	1	1	1	0	1	11/15/2017	3.828571429	5/14/2017	224.6	female	0.024012395	-0.141708488	5898
December2017_5898_11150063-64	1st_female	0	37.077	0	0	0	0	0	1	11/15/2017	3.828571429	5/14/2017	224.6	female	0.024012395	-0.141708488	5898
December2017_5898_11150063-64	1st_uid	0	0	0	0	0	0	0	0	11/15/2017	3.828571429	5/14/2017	224.6	uid	0.024012395	-0.141708488	5898
December2017_5898_11160076-78	1st_female	0	0	0	0	0	0	0	0	11/16/2017	3.8	5/14/2017	228	female	0.036998797	-0.147916456	5898
December2017_5898_11160076-78	2nd_female	13.925	177.778	135.988	5	1	1	0	0	11/16/2017	3.8	5/14/2017	228	female	0.036998797	-0.147916456	5898
December2017_5898_11160080-106	1st_female	40.947	563.873	409.08	16	2	2	0	1	11/16/2017	3.8	5/14/2017	228	female	0.036998797	-0.147916456	5898
December2017_5898_11160080-106	2nd_female	16.805	1618.741	1536.909	157	8	0	0	0	11/16/2017	3.8	5/14/2017	228	female	0.036998797	-0.147916456	5898
December2017_5898_11160080-106	3rd_female	13.37	1510.802	1284.769	61	4	0	0	0	11/16/2017	3.8	5/14/2017	228	female	0.036998797	-0.147916456	5898
December2017_5898_11160107-119	1st_female	11.148	600.768	291.117	36	5	1	0	0	11/16/2017	3.8	5/14/2017	228	female	0.036998797	-0.147916456	5898
December2017_5898_11160107-119	2nd_female	88.137	723.34	239.153	8	6	0	0	0	11/16/2017	3.8	5/14/2017	228	female	0.036998797	-0.147916456	5898
December2017_5898_11160107-119	3rd_female	34.26	55.492	0	0	1	2	0	0	11/16/2017	3.8	5/14/2017	228	female	0.036998797	-0.147916456	5898
December2017_5898_11170176	1st_male	21.921	58.963	0	0	2	0	0	1	11/17/2017	2.828571429	5/14/2017	228	male	0.036998797	-0.358987384	5898
December2018_1781_12180012	1st_uid	0	5.904	0	0	0	0	0	0	12/18/2018	8.8	5/17/2018	300.4	uid	0.313532762	0.938478022	1781
December2018_4030_01010248-249	1st_female	97.45	100.967	0	0	1	2	0	1	1/1/2018	3.771428571	5/14/2017	549.8	female	1.266123522	-0.154124425	4030
December2018_4030_12040038-90	1st_female	12.95	2910.478	2257.056	98	9	0	1	0	12/4/2018	3.857142857	5/17/2018	211.6	female	-0.025641494	-0.13550052	4030
December2018_4030_12040038-90	1st_subfem	15.756	2896.835	1210.106	78	15	10	1	1	12/4/2018	3.857142857	5/17/2018	211.6	subfem	-0.025641494	-0.13550052	4030
December2018_4030_12040038-90	2nd_female	0	2291.171	2111.061	39	0	0	0	0	12/4/2018	3.857142857	5/17/2018	211.6	female	-0.025641494	-0.13550052	4030
December2018_4030_12040093-122	1st_female	53.26	1205.083	976.569	46	8	7	0	1	12/4/2018	3.857142857	5/17/2018	211.6	female	-0.025641494	-0.13550052	4030
December2018_4030_12040093-122	2nd_female	49.743	1775.303	1674.628	170	2	3	0	1	12/4/2018	3.857142857	5/17/2018	211.6	female	-0.025641494	-0.13550052	4030
December2018_4030_12170033-43	1st_female	55.953	660.664	436.118	17	4	1	0	1	12/17/2018	8.8	5/17/2018	300.4	female	0.313532762	0.938478022	4030
December2018_4030_12190066	1st_male	55.611	59.579	0	0	3	2	0	1	12/19/2018	8.657142857	5/17/2018	300.6	male	0.314296668	0.907438179	4030
December2018_4030_12190067-70	1st_female	93.01	131.86	0	0	2	1	1	0	12/19/2018	8.657142857	5/17/2018	300.6	female	0.314296668	0.907438179	4030
December2018_4030_12190067-70	1st_submal	41.752	137.058	0	0	1	1	0	1	12/19/2018	8.657142857	5/17/2018	300.6	submal	0.314296668	0.907438179	4030
December2018_4030_12190067-70	2nd_submal	0	0	0	0	0	0	0	0	12/19/2018	8.657142857	5/17/2018	300.6	submal	0.314296668	0.907438179	4030
December2018_4030_12190067-70	3rd_submal	0	0	0	0	0	0	0	0	12/19/2018	8.657142857	5/17/2018	300.6	submal	0.314296668	0.907438179	4030
December2018_4030_12190072-12190203(1)	1st_female	123.173	3483.403	3052.97	122	17	2	2	0	12/19/2018	8.657142857	5/17/2018	300.6	female	0.314296668	0.907438179	4030
December2018_4030_12190072-12190203(1)	1st_subfem	100.882	3410.762	2738.045	8	9	3	0	0	12/19/2018	8.657142857	5/17/2018	300.6	subfem	0.314296668	0.907438179	4030
December2018_4030_12190072-12190203(1)	2nd_female	49.634	1624.819	1352.655	69	6	2	0	0	12/19/2018	8.657142857	5/17/2018	300.6	female	0.314296668	0.907438179	4030
December2018_4030_12190072-12190203(2)	1st_female	0	2542.857	2190.493	123	9	0	0	0	12/19/2018	8.657142857	5/17/2018	300.6	female	0.314296668	0.907438179	4030
December2018_4030_12190072-12190203(2)	1st_male	0	3.505	0	0	0	0	0	0	12/19/2018	8.657142857	5/17/2018	300.6	male	0.314296668	0.907438179	4030
December2018_4030_12190072-12190203(2)	1st_submal	14.997	23.751	0	0	0	1	0	0	12/19/2018	8.657142857	5/17/2018	300.6	submal	0.314296668	0.907438179	4030
December2018_4030_12190072-12190203(2)	2nd_female	0	368.075	362.606	12	0	0	0	0	12/19/2018	8.657142857	5/17/2018	300.6	female	0.314296668	0.907438179	4030
December2018_4030_12190072-12190203(2)	2nd_subfem	0	2543.591	0	0	0	0	0	0	12/19/2018	8.657142857	5/17/2018	300.6	subfem	0.314296668	0.907438179	4030
December2018_4030_12190072-12190203(2)	2nd_submal	20.511	22.097	0	0	0	1	1	0	12/19/2018	8.657142857	5/17/2018	300.6	submal	0.314296668	0.907438179	4030
December2018_4030_12190072-12190203(2)	3rd_female	322.384	2524.483	2044.345	173	12	2	4	0	12/19/2018	8.657142857	5/17/2018	300.6	female	0.314296668	0.907438179	4030
December2018_4030_12190173-203	1st_submal	117.942	250.868	38.176	2	2	3	0	0	12/19/2018	8.657142857	5/17/2018	300.6	submal	0.314296668	0.907438179	4030
December2018_4030_12190173-203	2nd_male	0	91.641	0	0	0	0	0	0	12/19/2018	8.657142857	5/17/2018	300.6	male	0.314296668	0.907438179	4030
December2018_4030_12190173-203	2nd_submal	0	632.719	626.118	22	0	0	0	0	12/19/2018	8.657142857	5/17/2018	300.6	submal	0.314296668	0.907438179	4030
December2018_4030_12190173-203	3rd_female	0	1490.182	899.325	51	6	2	0	1	12/19/2018	8.657142857	5/17/2018	300.6	female	0.314296668	0.907438179	4030
December2018_4030_12190204-207	1st_female	21.249	240.391	120.622	1	1	1	0	1	12/19/2018	8.657142857	5/17/2018	300.6	female	0.314296668	0.907438179	4030
December2018_4030_12200213-214	1st_male	47.995	80.548	0	0	1	2	0	1	12/20/2018	12.94285714	5/17/2018	303.4	male	0.324991352	1.838633446	4030
December2018_4030_12200213-214	2nd_male	0	59.694	0	0	0	0	0	1	12/20/2018	12.94285714	5/17/2018	303.4	male	0.324991352	1.838633446	4030
December2018_4030_12270232-233	1st_female	0	0	0	0	0	0	0	0	12/27/2018	10.11428571	5/17/2018	406.2	female	0.717639027	1.22404457	4030
December2018_4030_12270232-233	1st_male	0	0	0	0	0	0	0	0	12/27/2018	10.11428571	5/17/2018	406.2	male	0.717639027	1.22404457	4030
December2018_4030_12270232-233	1st_subfem	49.977	56.384	0	0	1	1	0	1	12/27/2018	10.11428571	5/17/2018	406.2	subfem	0.717639027	1.22404457	4030
December2018_4030_12270232-233	1st_submal	0	0	0	0	0	0	0	0	12/27/2018	10.11428571	5/17/2018	406.2	submal	0.717639027	1.22404457	4030
December2018_4030_12270232-233	1st_subuid	3.998	6.502	0	0	1	0	0	1	12/27/2018	10.11428571	5/17/2018	406.2	subuid	0.717639027	1.22404457	4030
December2018_4030_12270232-233	2nd_male	0	9.483	0	0	0	0	0	0	12/27/2018	10.11428571	5/17/2018	406.2	male	0.717639027	1.22404457	4030
December2018_4030_12270232-233	2nd_subuid	0	0	0	0	0	0	0	0	12/27/2018	10.11428571	5/17/2018	406.2	subuid	0.717639027	1.22404457	4030
December2018_4030_12270232-233	3rd_male	0	0	0	0	0	0	0	0	12/27/2018	10.11428571	5/17/2018	406.2	male	0.717639027	1.22404457	4030
December2018_4030_12270232-233	4th_male	0	0	0	0	0	0	0	0	12/27/2018	10.11428571	5/17/2018	406.2	male	0.717639027	1.22404457	4030
December2018_4030_12270232-233	5th_male	0	0	0	0	0	0	0	0	12/27/2018	10.11428571	5/17/2018	406.2	male	0.717639027	1.22404457	4030
December2018_4030_12280237	1st_female	58.823	59.165	0	0	0	2	1	1	12/28/2018	4.942857143	5/17/2018	406.2	female	0.717639027	0.100402281	4030
December2018_4501_12030032_&_35	1st_female	0	0	0	0	0	0	0	0	12/3/2018	1.942857143	5/17/2018	198.4	female	-0.076059289	-0.551434405	4501
December2018_4501_12030032_&_35	2nd_female	0	24.485	0	0	0	0	0	0	12/3/2018	1.942857143	5/17/2018	198.4	female	-0.076059289	-0.551434405	4501
December2018_4501_12030036-42	1st_female	0	0	0	0	0	0	0	0	12/3/2018	1.942857143	5/17/2018	198.4	female	-0.076059289	-0.551434405	4501
December2018_4501_12030036-42	1st_male	0	22.039	0	0	0	0	0	0	12/3/2018	1.942857143	5/17/2018	198.4	male	-0.076059289	-0.551434405	4501
December2018_4501_12030036-42	1st_subfem	80.673	308.451	227.279	15	2	2	0	1	12/3/2018	1.942857143	5/17/2018	198.4	subfem	-0.076059289	-0.551434405	4501
December2018_4501_12030036-42	1st_submal	0	60.759	25.457	1	0	0	2	0	12/3/2018	1.942857143	5/17/2018	198.4	submal	-0.076059289	-0.551434405	4501
December2018_4501_12030036-42	1st_uid	0	0	0	0	0	0	0	0	12/3/2018	1.942857143	5/17/2018	198.4	uid	-0.076059289	-0.551434405	4501
December2018_4501_12030036-42	2nd_male	0	0	0	0	0	0	0	0	12/3/2018	1.942857143	5/17/2018	198.4	male	-0.076059289	-0.551434405	4501
December2018_4501_12030036-42	2nd_submal	0	0	0	0	0	0	0	0	12/3/2018	1.942857143	5/17/2018	198.4	submal	-0.076059289	-0.551434405	4501
December2018_4501_12030036-42	3rd_male	0	0	0	0	0	0	0	0	12/3/2018	1.942857143	5/17/2018	198.4	male	-0.076059289	-0.551434405	4501
December2018_4501_12110191-192	1st_female	56.65	57.904	0	0	1	1	0	1	12/11/2018	2	5/17/2018	238.8	female	0.07824972	-0.539018469	4501
December2018_4501_12120194	1st_male	0	18.546	0	0	0	0	0	0	12/12/2018	2.114285714	5/17/2018	239	male	0.079013626	-0.514186595	4501
December2018_4501_12170012	1st_female	58.393	59.753	0	0	1	2	0	1	12/17/2018	8.8	5/17/2018	300.4	female	0.313532762	0.938478022	4501
December2018_4501_12170012	1st_male	13.704	22.705	0	0	0	1	0	1	12/17/2018	8.8	5/17/2018	300.4	male	0.313532762	0.938478022	4501
December2018_4501_12170012	2nd_female	0	16.223	0	0	0	0	0	0	12/17/2018	8.8	5/17/2018	300.4	female	0.313532762	0.938478022	4501
December2018_4501_12170012	2nd_male	18.175	24.776	0	0	0	1	0	1	12/17/2018	8.8	5/17/2018	300.4	male	0.313532762	0.938478022	4501
December2018_4501_12260011-12	1st_male	59.779	60.078	0	0	1	1	0	1	12/26/2018	14.68571429	5/17/2018	404.8	male	0.712291685	2.217319521	4501
December2018_4501_12300027	1st_subuid	0	27.67	0	0	0	0	0	0	12/30/2018	7.2	5/17/2018	414.8	subuid	0.750486984	0.590831789	4501
December2018_4501_12310030	1st_male	0	9.976	0	0	0	0	0	0	12/31/2018	4.342857143	5/17/2018	429.6	male	0.807016027	-0.029965056	4501
December2018_4503_11230015-21	1st_female	0	359.711	225.301	26	0	0	0	0	11/23/2018	14.88571429	5/17/2018	128.8	female	-0.34189857	2.260775301	4503
December2018_4503_11230022-40	1st_female	12.774	1053.39	1010.756	80	3	1	0	1	11/23/2018	14.88571429	5/17/2018	128.8	female	-0.34189857	2.260775301	4503
December2018_4503_11250047-48	1st_female	75.779	77.756	0	0	0	2	1	1	11/25/2018	16.6	5/17/2018	198	female	-0.077587101	2.633253407	4503
December2018_4503_11250047-48	2nd_female	0	60.404	0	0	0	0	0	0	11/25/2018	16.6	5/17/2018	198	female	-0.077587101	2.633253407	4503
December2018_4503_11250049	1st_submal	0	0	0	0	0	0	0	0	11/25/2018	16.6	5/17/2018	198	submal	-0.077587101	2.633253407	4503
December2018_4503_11250051	1st_female	0	0	0	0	0	0	0	0	11/25/2018	16.6	5/17/2018	198	female	-0.077587101	2.633253407	4503
December2018_4503_11250052	1st_female	23.628	26.595	0	0	0	2	1	0	11/25/2018	16.6	5/17/2018	198	female	-0.077587101	2.633253407	4503
December2018_4503_11300064	1st_female	0	0	0	0	0	0	0	0	11/30/2018	1.857142857	5/17/2018	198.4	female	-0.076059289	-0.570058311	4503
December2018_4503_12040071	1st_female	0	0	0	0	0	0	0	0	12/4/2018	3.857142857	5/17/2018	211.6	female	-0.025641494	-0.13550052	4503
December2018_4503_12090181-185	1st_female	119.735	242.347	59.483	3	2	3	1	1	12/9/2018	5.657142857	5/17/2018	238	female	0.075194096	0.255601493	4503
December2018_4503_12090181-185	1st_subuid	48.323	60.199	0	0	1	1	0	0	12/9/2018	5.657142857	5/17/2018	238	subuid	0.075194096	0.255601493	4503
December2018_4503_12230005	1st_female	0	0	0	0	0	0	0	0	12/23/2018	11.25714286	5/17/2018	372.8	female	0.590066728	1.472363308	4503
December2018_4503_PICT0009	1st_uid	0	0	0	0	0	0	0	0	12/6/2018	4.4	5/17/2018	228	uid	0.036998797	-0.017549119	4503
December2018_4528_PICT0003	1st_uid	0	0	0	0	0	0	0	0	12/11/2018	2	5/17/2018	238.8	uid	0.07824972	-0.539018469	4528
December2018_4528_PICT0014	1st_female	0	0	0	0	0	0	0	0	12/17/2018	8.8	5/17/2018	300.4	female	0.313532762	0.938478022	4528
December2018_4528_PICT0018	1st_uid	0	0	0	0	0	0	0	0	12/18/2018	8.8	5/17/2018	300.4	uid	0.313532762	0.938478022	4528
December2018_4760_12170045-55	1st_male	129.323	640.325	447.677	7	2	3	0	1	12/17/2018	8.8	5/17/2018	300.4	male	0.313532762	0.938478022	4769
December2018_4764_11230003-5	1st_female	0	157.739	0	0	0	0	0	0	11/23/2018	14.88571429	5/17/2018	128.8	female	-0.34189857	2.260775301	4764
December2018_4764_11230006	1st_female	0	0	0	0	0	0	0	0	11/23/2018	14.88571429	5/17/2018	128.8	female	-0.34189857	2.260775301	4764
December2018_4764_12170007	1st_male	0	0	0	0	0	0	0	0	12/17/2018	8.8	5/17/2018	300.4	male	0.313532762	0.938478022	4764
December2018_4764_12170007	2nd_male	0	0	0	0	0	0	0	0	12/17/2018	8.8	5/17/2018	300.4	male	0.313532762	0.938478022	4764
December2018_4764_12190009	1st_female	0	16.351	0	0	0	0	0	0	12/19/2018	8.657142857	5/17/2018	300.6	female	0.314296668	0.907438179	4764
December2018_4764_12270007	1st_female	8.03	14.571	0	0	1	1	0	0	12/27/2018	10.11428571	5/17/2018	406.2	female	0.717639027	1.22404457	4764
December2018_4769_11290003	1st_female	0	5.104	0	0	0	0	0	1	11/29/2018	9.942857143	5/17/2018	198.4	female	-0.076059289	1.186796759	4769
December2018_4769_11290004	1st_submal	25.221	28.782	0	0	1	1	2	1	11/29/2018	9.942857143	5/17/2018	198.4	submal	-0.076059289	1.186796759	4769
December2018_4769_11290006	1st_female	0	0	0	0	0	0	0	0	11/29/2018	9.942857143	5/17/2018	198.4	female	-0.076059289	1.186796759	4769
December2018_4769_11290007	1st_uid	0	0	0	0	0	0	0	0	11/29/2018	9.942857143	5/17/2018	198.4	uid	-0.076059289	1.186796759	4769
December2018_4769_11300054-105	1st_female	46.307	2629.51	2416.806	58	4	0	0	1	11/30/2018	1.857142857	5/17/2018	198.4	female	-0.076059289	-0.570058311	4769
December2018_4769_11300054-105	1st_male	0	159.416	135.715	1	0	0	0	1	11/30/2018	1.857142857	5/17/2018	198.4	male	-0.076059289	-0.570058311	4769
December2018_4769_11300054-105	1st_submal	0	70.354	0	0	0	0	0	0	11/30/2018	1.857142857	5/17/2018	198.4	submal	-0.076059289	-0.570058311	4769
December2018_4769_11300054-105	2nd_female	0	1431.354	1388.292	18	2	0	0	1	11/30/2018	1.857142857	5/17/2018	198.4	female	-0.076059289	-0.570058311	4769
December2018_4769_11300054-105	2nd_male	0	1006.569	911.007	15	0	0	0	1	11/30/2018	1.857142857	5/17/2018	198.4	male	-0.076059289	-0.570058311	4769
December2018_4769_11300054-105	2nd_submal	39.178	1221.804	890.76	41	8	2	0	1	11/30/2018	1.857142857	5/17/2018	198.4	submal	-0.076059289	-0.570058311	4769
December2018_4769_11300054-105	3rd_female	0	1966.413	1917.94	19	3	0	0	1	11/30/2018	1.857142857	5/17/2018	198.4	female	-0.076059289	-0.570058311	4769
December2018_4769_11300054-105	3rd_male	30.93	319.873	1.609	1	4	1	2	1	11/30/2018	1.857142857	5/17/2018	198.4	male	-0.076059289	-0.570058311	4769
December2018_4769_11300054-105	3rd_submal	283.252	2309.14	1734.908	105	15	1	1	0	11/30/2018	1.857142857	5/17/2018	198.4	submal	-0.076059289	-0.570058311	4769
December2018_4769_11300054-105	4th_female	86.232	1495.445	1133.289	73	10	1	0	0	11/30/2018	1.857142857	5/17/2018	198.4	female	-0.076059289	-0.570058311	4769
December2018_4769_11300054-105	4th_male	10.667	1143.378	611.347	15	3	0	1	0	11/30/2018	1.857142857	5/17/2018	198.4	male	-0.076059289	-0.570058311	4769
December2018_4769_11300054-105	4th_submal	62.104	103.089	0	0	1	0	0	0	11/30/2018	1.857142857	5/17/2018	198.4	submal	-0.076059289	-0.570058311	4769
December2018_4769_11300054-105	5th_submal	52.771	1283.438	663.004	30	1	3	1	0	11/30/2018	1.857142857	5/17/2018	198.4	submal	-0.076059289	-0.570058311	4769
December2018_4769_12040208-222	1st_female	42.027	66.933	9.869	0	0	1	0	1	12/4/2018	3.857142857	5/17/2018	211.6	female	-0.025641494	-0.13550052	4769
December2018_4769_12040208-222	1st_submal	50.947	888.305	460.833	34	19	6	1	0	12/4/2018	3.857142857	5/17/2018	211.6	submal	-0.025641494	-0.13550052	4769
December2018_4769_12040208-222	2nd_female	42.707	845.805	631.938	26	8	1	0	0	12/4/2018	3.857142857	5/17/2018	211.6	female	-0.025641494	-0.13550052	4769
December2018_4769_12040223-254	1st_female	13.247	807.194	512.437	1	3	2	0	1	12/4/2018	3.857142857	5/17/2018	211.6	female	-0.025641494	-0.13550052	4769
December2018_4769_12040223-254	1st_submal	18.652	1337.533	982.585	51	7	6	2	0	12/4/2018	3.857142857	5/17/2018	211.6	submal	-0.025641494	-0.13550052	4769
December2018_4769_12040223-254	2nd_female	22.206	1684.428	1506.287	39	9	3	0	0	12/4/2018	3.857142857	5/17/2018	211.6	female	-0.025641494	-0.13550052	4769
December2018_4769_12050270-279	1st_female	241.47	600.214	296.661	9	3	5	0	1	12/5/2018	4.228571429	5/17/2018	225	female	0.025540207	-0.05479693	4769
December2018_4769_12100324	1st_subuid	0	0	0	0	0	0	0	0	12/10/2018	3.885714286	5/17/2018	238	subuid	0.075194096	-0.129292551	4769
December2018_4769_12100324	1st_uid	0	0	0	0	0	0	0	0	12/10/2018	3.885714286	5/17/2018	238	uid	0.075194096	-0.129292551	4769
December2018_4769_12100324	2nd_uid	0	0	0	0	0	0	0	0	12/10/2018	3.885714286	5/17/2018	238	uid	0.075194096	-0.129292551	4769
December2018_4769_12100325	1st_female	0	10.355	0	0	0	0	0	0	12/10/2018	3.885714286	5/17/2018	238	female	0.075194096	-0.129292551	4769
December2018_4769_12100326	1st_female	0	8.051	0	0	0	0	0	0	12/10/2018	3.885714286	5/17/2018	238	female	0.075194096	-0.129292551	4769
December2018_4769_12100326	2nd_female	0	18.001	0	0	0	0	0	0	12/10/2018	3.885714286	5/17/2018	238	female	0.075194096	-0.129292551	4769
December2018_4769_12100327	1st_female	57.865	59.993	0	0	0	2	0	1	12/10/2018	3.885714286	5/17/2018	238	female	0.075194096	-0.129292551	4769
December2018_4769_12100329	1st_female	0	59.99	55.71	0	0	0	0	0	12/10/2018	3.885714286	5/17/2018	238	female	0.075194096	-0.129292551	4769
December2018_4769_12110336-338	1st_female	179.174	179.981	0	0	0	4	0	1	12/11/2018	2	5/17/2018	238.8	female	0.07824972	-0.539018469	4769
December2018_4769_12110340-342	1st_female	115.358	127.168	0	0	0	6	0	0	12/11/2018	2	5/17/2018	238.8	female	0.07824972	-0.539018469	4769
December2018_4769_12110343-344	1st_female	0	76.439	0	0	0	0	0	0	12/11/2018	2	5/17/2018	238.8	female	0.07824972	-0.539018469	4769
December2018_4769_12110345-350	1st_female	0	308.306	246.638	11	0	0	0	1	12/11/2018	2	5/17/2018	238.8	female	0.07824972	-0.539018469	4769
December2018_4769_12170045-55	1st_male	86.756	639.254	528.823	12	3	1	0	1	12/17/2018	8.8	5/17/2018	300.4	male	0.313532762	0.938478022	4769
December2018_4769_12170056	1st_male	27.205	31.727	0	0	0	2	0	1	12/17/2018	8.8	5/17/2018	300.4	male	0.313532762	0.938478022	4769
December2018_4769_12180069-70	1st_female	51.758	59.931	0	0	0	1	0	0	12/18/2018	8.8	5/17/2018	300.4	female	0.313532762	0.938478022	4769
December2018_4769_12180072-79	1st_female	14.569	368.827	242.858	7	5	1	0	1	12/18/2018	8.8	5/17/2018	300.4	female	0.313532762	0.938478022	4769
December2018_4769_12180072-79	1st_male	18.632	20.499	0	0	0	1	0	0	12/18/2018	8.8	5/17/2018	300.4	male	0.313532762	0.938478022	4769
December2018_4769_12200137	1st_male	6.83	10.779	0	0	0	1	0	1	12/20/2018	12.94285714	5/17/2018	303.4	male	0.324991352	1.838633446	4769
December2018_4769_12200138-146	1st_male	22.289	517.868	431.81	14	5	3	0	1	12/20/2018	12.94285714	5/17/2018	303.4	male	0.324991352	1.838633446	4769
December2018_4769_12200149-176	1st_female	82.241	1658.764	1572.82	69	2	1	0	1	12/20/2018	12.94285714	5/17/2018	303.4	female	0.324991352	1.838633446	4769
December2018_4769_12200149-176	2nd_female	47.627	1342.845	456.527	11	13	2	1	1	12/20/2018	12.94285714	5/17/2018	303.4	female	0.324991352	1.838633446	4769
December2018_4769_12220002	1st_male	0	14.91	0	0	0	0	0	0	12/22/2018	10.68571429	5/17/2018	371.6	male	0.585483292	1.348203939	4769
December2018_4769_12270027-28	1st_male	66.054	68.685	0	0	0	3	0	1	12/27/2018	10.11428571	5/17/2018	406.2	male	0.717639027	1.22404457	4769
December2018_4769_12270031	1st_female	27.088	30.811	0	0	0	1	0	1	12/27/2018	10.11428571	5/17/2018	406.2	female	0.717639027	1.22404457	4769
December2018_4769_12270034-35	1st_female	56.153	103.7	0	0	0	1	0	0	12/27/2018	10.11428571	5/17/2018	406.2	female	0.717639027	1.22404457	4769
December2018_4769_12270036	1st_female	0	0	0	0	0	0	0	0	12/27/2018	10.11428571	5/17/2018	406.2	female	0.717639027	1.22404457	4769
December2018_4769_12290054	1st_uid	0	0	0	0	0	0	0	0	12/29/2018	6	5/17/2018	406.2	uid	0.717639027	0.330097114	4769
December2018_4769_12290054	2nd_uid	0	0	0	0	0	0	0	0	12/29/2018	6	5/17/2018	406.2	uid	0.717639027	0.330097114	4769
December2018_4769_12300066-72	1st_female	67.693	382.357	279.441	7	3	2	0	1	12/30/2018	7.2	5/17/2018	414.8	female	0.750486984	0.590831789	4769
December2018_4769_12300075	1st_subuid	4.16	5.234	0	0	0	1	0	0	12/30/2018	7.2	5/17/2018	414.8	subuid	0.750486984	0.590831789	4769
December2018_4769_12310077-78	1st_female	0	99.536	0	0	0	0	0	0	12/31/2018	4.342857143	5/17/2018	429.6	female	0.807016027	-0.029965056	4769
December2018_4769_PICT0005	1st_subuid	0	0	0	0	0	0	0	0	11/29/2018	9.942857143	5/17/2018	198.4	subuid	-0.076059289	1.186796759	4769
December2018_4769_PICT0010	1st_female	0	0	0	0	0	0	0	0	11/30/2018	1.857142857	5/17/2018	198.4	female	-0.076059289	-0.570058311	4769
December2018_5815_1120302-323	1st_male	44.348	1248.871	830.542	40	1	0	3	0	12/12/2018	2.114285714	5/17/2018	239	male	0.079013626	-0.514186595	5815
December2018_5815_1120302-323	1st_submal	62.169	983.825	632.243	3	9	2	1	0	12/12/2018	2.114285714	5/17/2018	239	submal	0.079013626	-0.514186595	5815
December2018_5815_1120302-323	2nd_submal	32.756	1275.123	856.196	20	4	2	1	0	12/12/2018	2.114285714	5/17/2018	239	submal	0.079013626	-0.514186595	5815
December2018_5815_11290002-27	1st_male	0	1560.314	1399.014	79	3	1	1	1	11/29/2018	9.942857143	5/17/2018	198.4	male	-0.076059289	1.186796759	5815
December2018_5815_11290031-50	1st_female	0	1150.412	1015.696	31	0	1	1	1	11/29/2018	9.942857143	5/17/2018	198.4	female	-0.076059289	1.186796759	5815
December2018_5815_11290051-82	1st_female	91.184	1918.69	1783.776	88	2	0	0	1	11/29/2018	9.942857143	5/17/2018	198.4	female	-0.076059289	1.186796759	5815
December2018_5815_11290051-82	1st_male	32.618	1626.236	1498.002	0	0	1	0	1	11/29/2018	9.942857143	5/17/2018	198.4	male	-0.076059289	1.186796759	5815
December2018_5815_11290051-82	1st_submal	362.633	478.455	36.895	0	4	1	1	0	11/29/2018	9.942857143	5/17/2018	198.4	submal	-0.076059289	1.186796759	5815
December2018_5815_11290051-82	2nd_female	26.416	1814.637	1609.055	114	6	1	0	1	11/29/2018	9.942857143	5/17/2018	198.4	female	-0.076059289	1.186796759	5815
December2018_5815_11290051-82	2nd_submal	36.906	303.853	210.521	1	1	0	0	1	11/29/2018	9.942857143	5/17/2018	198.4	submal	-0.076059289	1.186796759	5815
December2018_5815_11290051-82	3rd_female	86.556	1561.051	1145.552	65	14	1	0	1	11/29/2018	9.942857143	5/17/2018	198.4	female	-0.076059289	1.186796759	5815
December2018_5815_11290051-82	3rd_submal	0	222.264	0	0	0	0	0	0	11/29/2018	9.942857143	5/17/2018	198.4	submal	-0.076059289	1.186796759	5815
December2018_5815_11290051-82	4th_submal	55.032	942.027	251.21	16	14	2	1	0	11/29/2018	9.942857143	5/17/2018	198.4	submal	-0.076059289	1.186796759	5815
December2018_5815_11290051-82	5th_submal	84.38	996.535	470.69	23	6	2	0	0	11/29/2018	9.942857143	5/17/2018	198.4	submal	-0.076059289	1.186796759	5815
December2018_5815_11290083-121	1st_female	29.853	2163.914	2058.933	0	2	0	0	1	11/29/2018	9.942857143	5/17/2018	198.4	female	-0.076059289	1.186796759	5815
December2018_5815_11290083-121	1st_submal	0	2055.278	304.837	3	14	7	8	1	11/29/2018	9.942857143	5/17/2018	198.4	submal	-0.076059289	1.186796759	5815
December2018_5815_11300144-226	1st_female	33.349	3555.128	3366.086	190	10	0	0	0	11/30/2018	1.857142857	5/17/2018	198.4	female	-0.076059289	-0.570058311	5815
December2018_5815_11300144-226	1st_male	0	50.983	0	0	0	0	0	0	11/30/2018	1.857142857	5/17/2018	198.4	male	-0.076059289	-0.570058311	5815
December2018_5815_11300144-226	1st_submal	0	3721.582	2273.109	89	36	3	4	0	11/30/2018	1.857142857	5/17/2018	198.4	submal	-0.076059289	-0.570058311	5815
December2018_5815_11300144-226	2nd_female	44.288	62.156	0	0	1	1	0	0	11/30/2018	1.857142857	5/17/2018	198.4	female	-0.076059289	-0.570058311	5815
December2018_5815_11300144-226	2nd_male	54.969	1071.908	859.78	20	3	1	0	1	11/30/2018	1.857142857	5/17/2018	198.4	male	-0.076059289	-0.570058311	5815
December2018_5815_11300144-226	2nd_submal	25.796	763.234	149.589	0	1	0	0	0	11/30/2018	1.857142857	5/17/2018	198.4	submal	-0.076059289	-0.570058311	5815
December2018_5815_11300144-226	3rd_female	27.941	1140.229	1109.849	30	1	1	0	0	11/30/2018	1.857142857	5/17/2018	198.4	female	-0.076059289	-0.570058311	5815
December2018_5815_11300144-226	3rd_submal	142.205	767.493	174.889	2	6	0	2	0	11/30/2018	1.857142857	5/17/2018	198.4	submal	-0.076059289	-0.570058311	5815
December2018_5815_11300144-226	4th_female	22.295	1124.483	876.167	51	5	1	0	1	11/30/2018	1.857142857	5/17/2018	198.4	female	-0.076059289	-0.570058311	5815
December2018_5815_12100242	1st_male	6.432	58.775	37.351	0	0	0	1	0	12/10/2018	3.885714286	5/17/2018	238	male	0.075194096	-0.129292551	5815
December2018_5815_12100242	1st_submal	0	13.171	0	0	0	0	0	0	12/10/2018	3.885714286	5/17/2018	238	submal	0.075194096	-0.129292551	5815
December2018_5815_12100242	2nd_male	35.596	54.881	0	0	0	1	0	0	12/10/2018	3.885714286	5/17/2018	238	male	0.075194096	-0.129292551	5815
December2018_5815_12100244-282	1st_female	43.529	2340.709	1934.025	54	12	2	2	0	12/10/2018	3.885714286	5/17/2018	238	female	0.075194096	-0.129292551	5815
December2018_5815_12110284-297	1st_female	0	828.152	766.963	17	0	1	0	0	12/11/2018	2	5/17/2018	238.8	female	0.07824972	-0.539018469	5815
December2018_5815_12170009-42	1st_female	53.944	708.171	8.326	1	3	0	0	0	12/17/2018	8.8	5/17/2018	300.4	female	0.313532762	0.938478022	5815
December2018_5815_12170009-42	1st_male	0	17.029	0	0	0	0	0	0	12/17/2018	8.8	5/17/2018	300.4	male	0.313532762	0.938478022	5815
December2018_5815_12170009-42	1st_submal	18.973	24.032	0	0	0	1	0	1	12/17/2018	8.8	5/17/2018	300.4	submal	0.313532762	0.938478022	5815
December2018_5815_12170009-42	2nd_female	77.195	1299.857	1000.355	83	7	2	0	1	12/17/2018	8.8	5/17/2018	300.4	female	0.313532762	0.938478022	5815
December2018_5815_12170009-42	2nd_submal	52.831	582.441	462.481	26	1	0	0	1	12/17/2018	8.8	5/17/2018	300.4	submal	0.313532762	0.938478022	5815
December2018_5815_12170009-42	3rd_submal	89.466	373.88	0	0	1	1	0	0	12/17/2018	8.8	5/17/2018	300.4	submal	0.313532762	0.938478022	5815
December2018_5815_12170044-64	1st_female	0	1260.387	1114.23	25	5	3	0	0	12/17/2018	8.8	5/17/2018	300.4	female	0.313532762	0.938478022	5815
December2018_5815_12180083-99	1st_female	0	1012.024	773.753	44	4	2	0	0	12/18/2018	8.8	5/17/2018	300.4	female	0.313532762	0.938478022	5815
December2018_5815_12180103-136	1st_female	25.883	318.2	0	0	1	1	0	0	12/18/2018	8.8	5/17/2018	300.4	female	0.313532762	0.938478022	5815
December2018_5815_12180103-136	1st_male	0	773.363	692.525	0	0	0	0	1	12/18/2018	8.8	5/17/2018	300.4	male	0.313532762	0.938478022	5815
December2018_5815_12180103-136	1st_submal	165.038	1084.687	0	0	4	2	0	0	12/18/2018	8.8	5/17/2018	300.4	submal	0.313532762	0.938478022	5815
December2018_5815_12180103-136	1st_uid	7.002	74.437	7.438	1	3	0	0	1	12/18/2018	8.8	5/17/2018	300.4	uid	0.313532762	0.938478022	5815
December2018_5815_12180103-136	2nd_female	9.272	113.21	56.083	0	1	0	0	1	12/18/2018	8.8	5/17/2018	300.4	female	0.313532762	0.938478022	5815
December2018_5815_12180103-136	2nd_male	43.779	170.705	70.722	0	1	1	1	0	12/18/2018	8.8	5/17/2018	300.4	male	0.313532762	0.938478022	5815
December2018_5815_12180103-136	2nd_submal	104.966	753.557	514.244	11	5	2	2	0	12/18/2018	8.8	5/17/2018	300.4	submal	0.313532762	0.938478022	5815
December2018_5815_12180103-136	3rd_male	17.43	48.096	0	0	0	1	0	0	12/18/2018	8.8	5/17/2018	300.4	male	0.313532762	0.938478022	5815
December2018_5815_12180103-136	3rd_submal	74.651	278.271	77.186	5	3	4	0	0	12/18/2018	8.8	5/17/2018	300.4	submal	0.313532762	0.938478022	5815
December2018_5815_12180143-144	1st_submal	0	35.785	0	0	0	0	0	1	12/18/2018	8.8	5/17/2018	300.4	submal	0.313532762	0.938478022	5815
December2018_5815_12180151-189	1st_female	0	2282.418	1676.376	84	12	5	3	0	12/18/2018	8.8	5/17/2018	300.4	female	0.313532762	0.938478022	5815
December2018_5815_12180151-189	1st_male	72.516	2282.195	1801.839	81	11	6	0	1	12/18/2018	8.8	5/17/2018	300.4	male	0.313532762	0.938478022	5815
December2018_5815_12180151-189	1st_submal	0	81.802	0	0	0	0	0	0	12/18/2018	8.8	5/17/2018	300.4	submal	0.313532762	0.938478022	5815
December2018_5815_12180151-189	2nd_female	28.262	129.544	0	0	0	2	0	0	12/18/2018	8.8	5/17/2018	300.4	female	0.313532762	0.938478022	5815
December2018_5815_12200219	1st_male	14.955	59.576	39.825	3	2	1	0	1	12/20/2018	12.94285714	5/17/2018	303.4	male	0.324991352	1.838633446	5815
December2018_5815_12200219	1st_uid	0	59.666	58.034	0	0	0	0	0	12/20/2018	12.94285714	5/17/2018	303.4	uid	0.324991352	1.838633446	5815
December2018_5815_12250027-35	1st_male	61.479	525.041	434.603	12	4	1	1	0	12/25/2018	14.88571429	5/17/2018	401.2	male	0.698541377	2.260775301	5815
December2018_5815_12260038-39	1st_male	45.823	87.835	0	0	1	0	0	0	12/26/2018	14.68571429	5/17/2018	404.8	male	0.712291685	2.217319521	5815
December2018_5815_12270042-45	1st_female	0	189.92	122.458	0	0	2	0	0	12/27/2018	10.11428571	5/17/2018	406.2	female	0.717639027	1.22404457	5815
December2018_5815_12270047-61	1st_female	57.658	900.099	814.466	0	2	1	1	0	12/27/2018	10.11428571	5/17/2018	406.2	female	0.717639027	1.22404457	5815
December2018_5898_11290003-63	1st_female	0	3661.564	3208.052	119	30	2	0	0	11/29/2018	9.942857143	5/17/2018	198.4	female	-0.076059289	1.186796759	5898
December2018_5898_11290003-63	1st_submal	40.8	3543.841	2437.923	120	5	7	4	0	11/29/2018	9.942857143	5/17/2018	198.4	submal	-0.076059289	1.186796759	5898
December2018_5898_11290003-63	2nd_female	0	963.377	834.706	33	8	0	0	0	11/29/2018	9.942857143	5/17/2018	198.4	female	-0.076059289	1.186796759	5898
December2018_5898_11290003-63	2nd_submal	39.822	42.224	0	0	0	2	1	1	11/29/2018	9.942857143	5/17/2018	198.4	submal	-0.076059289	1.186796759	5898
December2018_5898_11290003-63	3rd_female	10.549	2160.535	1943.845	110	10	1	0	0	11/29/2018	9.942857143	5/17/2018	198.4	female	-0.076059289	1.186796759	5898
December2018_5898_11300087-111	1st_female	20.373	1331.157	1150.959	42	7	0	0	1	11/30/2018	1.857142857	5/17/2018	198.4	female	-0.076059289	-0.570058311	5898
December2018_5898_11300087-111	1st_male	0	364.08	337.266	17	2	0	0	0	11/30/2018	1.857142857	5/17/2018	198.4	male	-0.076059289	-0.570058311	5898
December2018_5898_11300087-111	1st_submal	0	1344.541	833.63	67	22	2	0	1	11/30/2018	1.857142857	5/17/2018	198.4	submal	-0.076059289	-0.570058311	5898
December2018_5898_11300087-111	2nd_female	69.531	78.936	0	0	2	0	0	1	11/30/2018	1.857142857	5/17/2018	198.4	female	-0.076059289	-0.570058311	5898
December2018_5898_11300087-111	2nd_male	6.79	1310.433	1259.952	55	1	1	0	0	11/30/2018	1.857142857	5/17/2018	198.4	male	-0.076059289	-0.570058311	5898
December2018_5898_11300087-111	2nd_submal	376.104	985.784	345.23	4	10	1	0	0	11/30/2018	1.857142857	5/17/2018	198.4	submal	-0.076059289	-0.570058311	5898
December2018_5898_11300087-111	3rd_male	43.379	55.18	0	0	2	0	0	0	11/30/2018	1.857142857	5/17/2018	198.4	male	-0.076059289	-0.570058311	5898
December2018_5898_11300087-111	3rd_submal	0	529.343	473.341	0	1	0	0	0	11/30/2018	1.857142857	5/17/2018	198.4	submal	-0.076059289	-0.570058311	5898
December2018_5898_11300087-111	4th_male	13.479	1153.283	956.315	51	2	1	1	0	11/30/2018	1.857142857	5/17/2018	198.4	male	-0.076059289	-0.570058311	5898
December2018_5898_11300087-111	5th_male	0	120.763	113.958	7	1	0	0	0	11/30/2018	1.857142857	5/17/2018	198.4	male	-0.076059289	-0.570058311	5898
December2018_5898_11300114-116	1st_female	57.651	94.416	31.951	1	1	2	0	1	11/30/2018	1.857142857	5/17/2018	198.4	female	-0.076059289	-0.570058311	5898
December2018_5898_11300114-116	1st_male	0	72.814	0	0	0	0	0	0	11/30/2018	1.857142857	5/17/2018	198.4	male	-0.076059289	-0.570058311	5898
December2018_5898_11300114-116	1st_submal	50.52	150.052	0	0	1	1	1	1	11/30/2018	1.857142857	5/17/2018	198.4	submal	-0.076059289	-0.570058311	5898
December2018_5898_11300114-116	2nd_female	0	10.275	0	0	0	0	0	0	11/30/2018	1.857142857	5/17/2018	198.4	female	-0.076059289	-0.570058311	5898
December2018_5898_11300114-116	2nd_submal	6.849	11.027	0	0	0	1	0	1	11/30/2018	1.857142857	5/17/2018	198.4	submal	-0.076059289	-0.570058311	5898
December2018_5898_11300119-122	1st_female	7.2	46.078	0	0	0	1	0	0	11/30/2018	1.857142857	5/17/2018	198.4	female	-0.076059289	-0.570058311	5898
December2018_5898_11300119-122	1st_male	0	0	0	0	0	0	0	0	11/30/2018	1.857142857	5/17/2018	198.4	male	-0.076059289	-0.570058311	5898
December2018_5898_11300119-122	1st_submal	61.181	190.09	48.358	2	0	1	3	0	11/30/2018	1.857142857	5/17/2018	198.4	submal	-0.076059289	-0.570058311	5898
December2018_5898_12050188	1st_female	0	59.769	32.026	4	2	1	0	1	12/5/2018	4.228571429	5/17/2018	225	female	0.025540207	-0.05479693	5898
December2018_5898_12050189	1st_female	0	59.852	55.897	6	0	0	0	0	12/5/2018	4.228571429	5/17/2018	225	female	0.025540207	-0.05479693	5898
December2018_5898_12100233	1st_female	29.492	59.051	10.599	2	4	1	1	1	12/10/2018	3.885714286	5/17/2018	238	female	0.075194096	-0.129292551	5898
December2018_5898_12110240-245	1st_female	63.757	359.915	185.822	5	6	0	0	1	12/11/2018	2	5/17/2018	238.8	female	0.07824972	-0.539018469	5898
December2018_5898_12110246-252	1st_female	0	370.414	276.629	20	1	2	1	0	12/11/2018	2	5/17/2018	238.8	female	0.07824972	-0.539018469	5898
December2018_5898_12110256	1st_male	0	2.659	0	0	0	0	0	0	12/11/2018	2	5/17/2018	238.8	male	0.07824972	-0.539018469	5898
December2018_5898_12170028-29	1st_submal	29.952	90.552	48.604	0	2	1	0	1	12/17/2018	8.8	5/17/2018	300.4	submal	0.313532762	0.938478022	5898
December2018_5898_12180051	1st_female	20.727	59.878	0	0	0	1	0	1	12/18/2018	8.8	5/17/2018	300.4	female	0.313532762	0.938478022	5898
December2018_5898_12180055-60	1st_female	0	31.732	0	0	0	0	0	0	12/18/2018	8.8	5/17/2018	300.4	female	0.313532762	0.938478022	5898
December2018_5898_12180055-60	1st_submal	0	332.556	154.669	11	6	2	0	0	12/18/2018	8.8	5/17/2018	300.4	submal	0.313532762	0.938478022	5898
December2018_5898_12180061-69	1st_submal	23.959	497.639	405.106	14	5	1	1	1	12/18/2018	8.8	5/17/2018	300.4	submal	0.313532762	0.938478022	5898
December2018_5898_12180070	1st_male	54.499	59.641	1.662	1	2	3	0	1	12/18/2018	8.8	5/17/2018	300.4	male	0.313532762	0.938478022	5898
December2018_5898_12180071-79	1st_male	0	539.912	514.357	24	0	1	0	0	12/18/2018	8.8	5/17/2018	300.4	male	0.313532762	0.938478022	5898
December2018_5898_12190109	1st_submal	0	3.203	0	0	0	0	0	0	12/19/2018	8.657142857	5/17/2018	300.6	submal	0.314296668	0.907438179	5898
December2018_5898_12200126	1st_female	14.4	16.826	0	0	1	0	0	1	12/20/2018	12.94285714	5/17/2018	303.4	female	0.324991352	1.838633446	5898
December2018_5898_12210130	1st_male	17.393	51.103	0	0	0	1	0	1	12/21/2018	17.2	5/17/2018	335.4	male	0.447216309	2.763620745	5898
December2018_5898_12210131-137	1st_male	0	363.607	360.632	20	0	0	0	0	12/21/2018	17.2	5/17/2018	335.4	male	0.447216309	2.763620745	5898
December2018_5898_12210131-137	1st_submal	96.298	230.584	27.393	2	1	1	0	0	12/21/2018	17.2	5/17/2018	335.4	submal	0.447216309	2.763620745	5898
December2018_5898_12230007	1st_submal	0	5.354	0	0	0	0	0	0	12/23/2018	11.25714286	5/17/2018	372.8	submal	0.590066728	1.472363308	5898
December2018_5898_12250011	1st_submal	6.265	8.377	0	0	0	1	0	0	12/25/2018	14.88571429	5/17/2018	401.2	submal	0.698541377	2.260775301	5898
December2018_5898_12260014-15	1st_male	103.275	119.019	0	0	2	2	0	1	12/26/2018	14.68571429	5/17/2018	404.8	male	0.712291685	2.217319521	5898
December2018_5898_12300034	1st_female	9.853	18.626	0	0	0	1	0	0	12/30/2018	7.2	5/17/2018	414.8	female	0.750486984	0.590831789	5898
December2018_5898_12300034	1st_submal	47.395	52.233	0	0	2	1	1	0	12/30/2018	7.2	5/17/2018	414.8	submal	0.750486984	0.590831789	5898
December2018_5898_12310038	1st_female	54.22	59.569	0	0	1	1	1	1	12/31/2018	4.342857143	5/17/2018	429.6	female	0.807016027	-0.029965056	5898
December2019_1781_12010008	1st_male	0	0	0	0	0	0	0	0	12/1/2019	7	5/15/2019	386.2	male	0.641248429	0.547376009	1781
December2019_1781_12100041-42	1st_male	114.208	124.162	0	0	0	2	0	0	12/10/2019	3.171428571	5/15/2019	455.2	male	0.904795992	-0.284491762	1781
December2019_1781_12150058-59	1st_female	0	0	0	0	0	0	0	0	12/15/2019	5.685714286	5/15/2019	482.6	female	1.009451112	0.261809461	1781
December2019_4030_104	1st_uid	0	0	0	0	0	0	0	1	12/8/2019	7.6	5/15/2019	453	uid	0.896393027	0.677743347	4030
December2019_4030_12150117	1st_male	0	0	0	0	0	0	0	0	12/15/2019	5.685714286	5/15/2019	482.6	male	1.009451112	0.261809461	4030
December2019_4030_12190126	1st_female	59.662	60.744	0	0	6	0	0	1	12/19/2019	9.485714286	5/15/2019	517.4	female	1.142370753	1.087469264	4030
December2019_4030_12210143	1st_female	104.336	117.642	0	0	2	2	0	1	12/21/2019	7.828571429	5/15/2019	537.4	female	1.218761351	0.727407094	4030
December2019_4030_12220001	1st_male	0	0	0	0	0	0	0	0	12/22/2019	7.542857143	5/15/2019	537.4	male	1.218761351	0.66532741	4030
December2019_4030_12220001	1st_uid	0	0	0	0	0	0	0	0	12/22/2019	7.542857143	5/15/2019	537.4	uid	1.218761351	0.66532741	4030
December2019_4030_87-94	1st_female	235.686	841.068	605.382	22	38	18	10	1	12/3/2019	10.6	5/15/2019	413.8	female	0.746667454	1.329580034	4030
December2019_4030_87-94	2nd_female	227.758	501.868	262.688	8	24	2	0	1	12/3/2019	10.6	5/15/2019	413.8	female	0.746667454	1.329580034	4030
December2019_4501_12110423	1st_submal	14.896	15.663	0	0	1	2	2	0	12/11/2019	3.657142857	5/15/2019	455.2	submal	0.904795992	-0.178956299	4501
December2019_4501_12120433-434	1st_female	67.655	68.288	0	0	1	1	0	1	12/12/2019	3.742857143	5/15/2019	458.8	female	0.9185463	-0.160332393	4501
December2019_4501_12120433-434	1st_submal	59.377	60.056	0	0	4	2	1	1	12/12/2019	3.742857143	5/15/2019	458.8	submal	0.9185463	-0.160332393	4501
December2019_4501_12160452-453	1st_female	0	23.288	0	0	0	0	0	0	12/16/2019	5.942857143	5/15/2019	495	female	1.056813283	0.317681177	4501
December2019_4501_12180461-462	1st_male	12.575	18.011	0	0	0	1	0	1	12/18/2019	8.371428571	5/15/2019	517.4	male	1.142370753	0.845358495	4501
December2019_4501_12230006-9	1st_female	74.132	93.275	0	0	2	5	0	1	12/23/2019	7.314285714	5/15/2019	547.8	female	1.258484462	0.615663662	4501
December2019_4501_12240016	1st_female	0	8.598	0	0	0	0	0	0	12/24/2019	4.371428571	5/15/2019	548	female	1.259248368	-0.023757088	4501
December2019_4501_12240016	1st_male	15.763	17.496	0	0	1	1	0	0	12/24/2019	4.371428571	5/15/2019	548	male	1.259248368	-0.023757088	4501
December2019_4501_12240016	1st_submal	13.23	17.763	0	0	0	1	0	0	12/24/2019	4.371428571	5/15/2019	548	submal	1.259248368	-0.023757088	4501
December2019_4501_264-404	1st_female	406.347	8424.018	7991.536	137	5	0	0	0	12/8/2019	7.6	5/15/2019	453	female	0.896393027	0.677743347	4501
December2019_4528_12090014	1st_female	0	0	0	0	0	0	0	0	12/9/2019	5.914285714	5/15/2019	455.2	female	0.904795992	0.311473209	4528
December2019_4528_12160026	1st_male	0	0	0	0	0	0	0	0	12/16/2019	5.942857143	5/15/2019	495	male	1.056813283	0.317681177	4528
December2019_4528_12180034	1st_female	3.75	8.392	0	0	0	1	0	1	12/18/2019	8.371428571	5/15/2019	517.4	female	1.142370753	0.845358495	4528
December2019_4528_12230004	1st_female	0	0	0	0	0	0	0	0	12/23/2019	7.314285714	5/15/2019	547.8	female	1.258484462	0.615663662	4528
December2019_4528_12240006	1st_uid	0	0	0	0	0	0	0	0	12/24/2019	4.371428571	5/15/2019	548	uid	1.259248368	-0.023757088	4528
December2019_4528_12260011	1st_uid	0	0	0	0	0	0	0	0	12/26/2019	20.48571429	5/15/2019	577.2	uid	1.370778642	3.477537116	4528
December2019_4769_12050141-167	1st_female	0	1581.999	1459.621	61	6	0	0	0	12/5/2019	7.657142857	5/15/2019	433.2	female	0.820766334	0.690159284	4769
December2019_4769_12060198	1st_male	48.222	49.721	0	0	2	0	0	0	12/6/2019	9.428571429	5/15/2019	433.2	male	0.820766334	1.075053327	4769
December2019_4769_12070224-260	1st_female	25.149	518.05	460.006	5	2	1	0	0	12/7/2019	9.542857143	5/15/2019	448.8	female	0.880351001	1.099885201	4769
December2019_4769_12090305-385	1st_female	30.013	4638.593	2212.405	59	19	4	0	1	12/9/2019	5.914285714	5/15/2019	455.2	female	0.904795992	0.311473209	4769
December2019_4769_12090305-385	2nd_female	144.371	4095.318	1235.65	116	26	29	37	0	12/9/2019	5.914285714	5/15/2019	455.2	female	0.904795992	0.311473209	4769
December2019_4769_12100400-403	1st_submal	34.559	61.442	0	0	3	1	0	1	12/10/2019	3.171428571	5/15/2019	455.2	submal	0.904795992	-0.284491762	4769
December2019_4769_12110443-549	1st_female	0	569.061	535.425	26	2	0	0	1	12/11/2019	3.657142857	5/15/2019	455.2	female	0.904795992	-0.178956299	4769
December2019_4769_12110443-549	1st_male	27.502	934.667	884.265	52	2	0	0	1	12/11/2019	3.657142857	5/15/2019	455.2	male	0.904795992	-0.178956299	4769
December2019_4769_12140580-87	1st_female	0	51.634	17.617	2	0	0	0	1	12/14/2019	4.228571429	5/15/2019	477.6	female	0.990353462	-0.05479693	4769
December2019_4769_12160594-711	1st_male	0	0	0	0	0	0	0	0	12/16/2019	5.942857143	5/15/2019	495	male	1.056813283	0.317681177	4769
December2019_4769_12160594-711	2nd_male	0	379.003	340.432	37	4	1	0	1	12/16/2019	5.942857143	5/15/2019	495	male	1.056813283	0.317681177	4769
December2019_4769_12160594-711	3rd_male	9.465	46.877	0	0	1	0	0	1	12/16/2019	5.942857143	5/15/2019	495	male	1.056813283	0.317681177	4769
December2019_4769_12160594-711	4th_male	12.127	159.386	0	0	1	0	0	0	12/16/2019	5.942857143	5/15/2019	495	male	1.056813283	0.317681177	4769
December2019_4769_12170714-33	1st_female	0	102.348	44.234	5	0	0	0	0	12/17/2019	8.885714286	5/15/2019	496.8	female	1.063688437	0.957101927	4769
December2019_4769_12170714-33	1st_male	2.958	99.017	48.737	3	3	0	0	1	12/17/2019	8.885714286	5/15/2019	496.8	male	1.063688437	0.957101927	4769
December2019_4769_12180737-739	1st_female	0.317	14.647	0.616	1	1	0	0	1	12/18/2019	8.371428571	5/15/2019	517.4	female	1.142370753	0.845358495	4769
December2019_4769_1224006-22	1st_female	38.275	87.738	0	0	1	0	0	0	12/24/2019	4.371428571	5/15/2019	548	female	1.259248368	-0.023757088	4769
December2019_4769_1224006-22	1st_submal	0	27.499	0	0	0	0	0	0	12/24/2019	4.371428571	5/15/2019	548	submal	1.259248368	-0.023757088	4769
December2019_5815-B*_12220001-035	1st_female	41.123	521.88	474.997	30	3	2	1	1	12/22/2019	7.542857143	5/15/2019	537.4	female	1.218761351	0.66532741	5815
December2019_5815_12030038-092	1st_female	20.757	828.8	523.527	31	1	1	0	1	12/3/2019	10.6	5/15/2019	413.8	female	0.746667454	1.329580034	5815
December2019_5815_12040097-098	1st_female	24.259	25.359	0	0	2	3	0	1	12/4/2019	9.171428571	5/15/2019	433	female	0.820002428	1.019181611	5815
December2019_5815_12050099-222	1st_subfem	17.253	2358.774	2028.511	61	15	0	0	0	12/5/2019	7.657142857	5/15/2019	433.2	subfem	0.820766334	0.690159284	5815
December2019_5815_12050099-222	1st_submal	2.248	2270.091	2031.214	109	7	0	1	0	12/5/2019	7.657142857	5/15/2019	433.2	submal	0.820766334	0.690159284	5815
December2019_5815_12070234-399	1st_female	0	910.394	864.447	37	4	0	0	0	12/7/2019	9.542857143	5/15/2019	448.8	female	0.880351001	1.099885201	5815
December2019_5815_12090403-450	1st_male	277.947	341.288	0	0	3	0	0	0	12/9/2019	5.914285714	5/15/2019	455.2	male	0.904795992	0.311473209	5815
December2019_5815_12100453-502	1st_male	0	302.36	219.67	6	0	0	0	0	12/10/2019	3.171428571	5/15/2019	455.2	male	0.904795992	-0.284491762	5815
December2019_5815_12110508-510	1st_submal	8.824	19.87	10.494	1	1	1	0	0	12/11/2019	3.657142857	5/15/2019	455.2	submal	0.904795992	-0.178956299	5815
December2019_5815_12110511-632	1st_female	0	634.346	629.303	47	3	0	0	0	12/11/2019	3.657142857	5/15/2019	455.2	female	0.904795992	-0.178956299	5815
December2019_5815_12160638-639	1st_male	0	7.166	0	0	0	0	0	0	12/16/2019	5.942857143	5/15/2019	495	male	1.056813283	0.317681177	5815
December2019_5815_12180646-863	1st_female	6.214	1112.272	1046.013	101	6	0	0	0	12/18/2019	8.371428571	5/15/2019	517.4	female	1.142370753	0.845358495	5815
December2019_5815_12180646-863	1st_submal	0	215.138	203.874	2	1	0	0	0	12/18/2019	8.371428571	5/15/2019	517.4	submal	1.142370753	0.845358495	5815
December2019_5815_12190867-877	1st_male	10.566	56.6	45.834	1	1	1	0	1	12/19/2019	9.485714286	5/15/2019	517.4	male	1.142370753	1.087469264	5815
December2019_5815_12200878-886	1st_female	0	45.579	39.418	3	1	0	0	1	12/20/2019	8.542857143	5/15/2019	525.8	female	1.174454804	0.882606306	5815
December2019_5815_12220001-057_Dhahabu-12/22-B	1st_submal	0	288.632	281.589	10	2	1	0	1	12/22/2019	7.542857143	5/15/2019	537.4	submal	1.218761351	0.66532741	5815
December2019_5815_12220904-999_Dhahabu-12/22-A	1st_submal	0	486.162	478.332	32	2	0	0	0	12/22/2019	7.542857143	5/15/2019	537.4	submal	1.218761351	0.66532741	5815
December2019_5815_12230036-038	1st_female	0	15.68	10.438	1	1	0	0	0	12/23/2019	7.314285714	5/15/2019	547.8	female	1.258484462	0.615663662	5815
December2019_5815_12230036-192	1st_submal	4.866	794.62	714.622	48	9	5	1	0	12/24/2019	4.371428571	5/15/2019	548	submal	1.259248368	-0.023757088	5815
December2019_5815_12240193-221	1st_female	49.199	149.584	22.901	3	4	3	0	1	12/24/2019	4.371428571	5/15/2019	548	female	1.259248368	-0.023757088	5815
December2019_5815_12240193-221	1st_submal	0	26.5	0	0	0	0	0	0	12/24/2019	4.371428571	5/15/2019	548	submal	1.259248368	-0.023757088	5815
December2019_5815_12250222-224	1st_female	12.655	13.377	0	0	0	0	1	0	12/25/2019	8.542857143	5/15/2019	548	female	1.259248368	0.882606306	5815
December2019_5815_12250225	1st_uid	0	4.273	0	0	0	0	0	0	12/25/2019	8.542857143	5/15/2019	548	uid	1.259248368	0.882606306	5815
December2019_5815_1228026	1st_subuid	0	5.104	0	0	0	0	0	1	12/28/2019	20.88571429	5/15/2019	683.6	subuid	1.777176624	3.564448674	5815
December2019_5898_12010007-9	1st_female	0	27.585	17.918	2	0	0	0	0	12/1/2019	7	5/15/2019	386.2	female	0.641248429	0.547376009	5898
December2019_5898_12030035-38	1st_female	39.686	40.02	0	0	1	0	0	0	12/3/2019	10.6	5/15/2019	413.8	female	0.746667454	1.329580034	5898
December2019_5898_12050049	1st_male	0	4.891	0	0	0	0	0	0	12/5/2019	7.657142857	5/15/2019	433.2	male	0.820766334	0.690159284	5898
December2019_5898_12050049	1st_uid	0	0	0	0	0	0	0	0	12/5/2019	7.657142857	5/15/2019	433.2	uid	0.820766334	0.690159284	5898
December2019_5898_12050050	1st_female	0	10.18	0	0	0	0	0	0	12/5/2019	7.657142857	5/15/2019	433.2	female	0.820766334	0.690159284	5898
December2019_5898_12050052	1st_female	0	10.18	10.114	0	0	0	0	0	12/5/2019	7.657142857	5/15/2019	433.2	female	0.820766334	0.690159284	5898
December2019_5898_12060060	1st_female	0	10.08	0	0	0	0	0	1	12/6/2019	9.428571429	5/15/2019	433.2	female	0.820766334	1.075053327	5898
December2019_5898_12090068-69	1st_female	10.366	13.232	0	0	1	1	0	0	12/9/2019	5.914285714	5/15/2019	455.2	female	0.904795992	0.311473209	5898
December2019_5898_12090068-69	1st_subfem	0	0	0	0	0	0	0	0	12/9/2019	5.914285714	5/15/2019	455.2	subfem	0.904795992	0.311473209	5898
December2019_5898_12240015-16	1st_submal	11.277	12	0	0	0	1	0	0	12/24/2019	4.371428571	5/15/2019	548	submal	1.259248368	-0.023757088	5898
December2019_5898_12240017-26	1st_female	87.05	87.05	0	0	3	1	0	0	12/24/2019	4.371428571	5/15/2019	548	female	1.259248368	-0.023757088	5898
December2019_5898_12240029	1st_submal	2.668	4.001	0	0	0	1	1	0	12/24/2019	4.371428571	5/15/2019	548	submal	1.259248368	-0.023757088	5898
December2019_5898_12240030-32	1st_female	31.08	31.28	0	0	1	1	0	0	12/24/2019	4.371428571	5/15/2019	548	female	1.259248368	-0.023757088	5898
December2019_5898_12260037	1st_male	0	2.445	0	0	0	0	0	0	12/26/2019	20.48571429	5/15/2019	577.2	male	1.370778642	3.477537116	5898
December2019_5898_12260037	1st_submal	0	5.391	0	0	0	0	0	0	12/26/2019	20.48571429	5/15/2019	577.2	submal	1.370778642	3.477537116	5898
December2019_5898_12260037	2nd_male	0	4.613	0	0	0	0	0	0	12/26/2019	20.48571429	5/15/2019	577.2	male	1.370778642	3.477537116	5898
Decemeber2018_4030_1203024-37	1st_female	25.224	802.412	663.738	36	2	2	0	0	12/3/2018	1.942857143	5/17/2018	198.4	female	-0.076059289	-0.551434405	4030
Decemeber2018_4030_1203024-37	1st_subfem	24.524	835.44	607.219	36	5	2	2	1	12/3/2018	1.942857143	5/17/2018	198.4	subfem	-0.076059289	-0.551434405	4030
February2016_4528_015	1st_female	0	0	0	0	0	0	0	0	1/17/2016	9.419771429	5/9/2015	535.432	female	1.211244516	1.073141273	4528
February2016_4528_015	1st_uid	0	0	0	0	0	0	0	0	1/17/2016	9.419771429	5/9/2015	535.432	uid	1.211244516	1.073141273	4528
February2016_4528_016	1st_female	0	0	0	0	0	0	0	0	1/17/2016	9.419771429	5/9/2015	535.432	female	1.211244516	1.073141273	4528
February2016_4528_016	1st_uid	0	0	0	0	0	0	0	0	1/17/2016	9.419771429	5/9/2015	535.432	uid	1.211244516	1.073141273	4528
February2016_4528_034	1st_female	0	0	0	0	0	0	0	0	1/20/2016	9.706428571	5/9/2015	578.485	female	1.375686738	1.135425821	4528
February2016_4528_040	1st_female	0	0	0	0	0	0	0	0	1/21/2016	9.100457143	5/9/2015	578.6882	female	1.376462866	1.003761018	4528
February2016_4528_040	1st_subuid	0	10.007	0	0	0	1	0	0	1/21/2016	9.100457143	5/9/2015	578.6882	subuid	1.376462866	1.003761018	4528
February2016_4769_006-7	1st_female	54.821	177.794	117.167	4	1	1	1	1	1/17/2016	9.419771429	5/9/2015	535.432	female	1.211244516	1.073141273	4769
February2016_4769_010	1st_female	0	0	0	0	0	0	0	0	1/17/2016	9.419771429	5/9/2015	535.432	female	1.211244516	1.073141273	4769
February2016_4769_050-51	1st_female	0	121.114	121.114	7	0	0	0	1	1/26/2016	11.21228571	5/9/2015	656.971	female	1.675466362	1.462616797	4769
February2016_4769_050-51	1st_subuid	121.012	119.433	0	0	3	4	1	1	1/26/2016	11.21228571	5/9/2015	656.971	subuid	1.675466362	1.462616797	4769
February2016_4769_052	1st_female	0	0	0	0	0	0	0	0	1/26/2016	11.21228571	5/9/2015	656.971	female	1.675466362	1.462616797	4769
February2016_4769_052	1st_subuid	0	41.525	0	0	0	0	0	0	1/26/2016	11.21228571	5/9/2015	656.971	subuid	1.675466362	1.462616797	4769
February2018_4764_020	1st_female	0	58.269	0	0	0	0	0	0	1/23/2018	2.8	5/14/2017	612.4	female	1.505226094	-0.365195352	4764
February2018_4764_022	1st_female	0	54.796	0	0	0	0	0	0	1/23/2018	2.8	5/14/2017	612.4	female	1.505226094	-0.365195352	4764
February2018_4764_022	2nd_female	0	34.423	0	0	0	0	0	0	1/23/2018	2.8	5/14/2017	612.4	female	1.505226094	-0.365195352	4764
February2018_4764_093	1st_female	0	58.781	0	0	0	0	0	0	2/6/2018	2.971428571	5/14/2017	695.6	female	1.823010983	-0.327947541	4764
February2019_1781_01310012	1st_male	0	113.786	0	0	0	0	0	0	1/31/2019	4.342857143	5/17/2018	695	male	1.820719265	-0.029965056	1781
February2019_1781_01310012	2nd_male	0	0	0	0	0	0	0	0	1/31/2019	4.342857143	5/17/2018	695	male	1.820719265	-0.029965056	1781
February2019_1781_02100052	1st_uid	0	0	0	0	0	0	0	0	2/10/2019	8.342857143	5/17/2018	741.8	uid	1.999473265	0.839150526	1781
February2019_1781_02160081	1st_male	0	28.742	0	0	0	0	0	0	2/16/2019	8.085714286	5/17/2018	794.8	male	2.20190835	0.78327881	1781
February2019_2533_01280006	1st_male	0	0	0	0	0	0	0	0	1/28/2019	1.971428571	5/17/2018	678.4	male	1.757315069	-0.545226437	2533
February2019_2533_01280006	2nd_male	0	0	0	0	0	0	0	0	1/28/2019	1.971428571	5/17/2018	678.4	male	1.757315069	-0.545226437	2533
February2019_2533_02280137	1st_male	0	0	0	0	0	0	0	0	2/28/2019	6.8	5/17/2018	853.6	male	2.426496709	0.50392023	2533
February2019_4769_0210007	1st_female	0	0	0	0	0	0	0	0	2/19/2019	3.114285714	5/17/2018	801.4	female	2.227117248	-0.296907699	4769
February2019_4769_02200009	1st_male	0	0	0	0	0	0	0	0	2/20/2019	1.6	5/17/2018	806	male	2.244687085	-0.625930027	4769
February2019_4769_02240022	1st_uid	9.096	10.696	0	0	0	2	0	0	2/24/2019	4.057142857	5/17/2018	828.8	uid	2.331772367	-0.09204474	4769
February2019_4769_1270011-12	1st_male	0	60.551	0	0	0	0	0	0	1/27/2019	1.971428571	5/17/2018	678.4	male	1.757315069	-0.545226437	4769
February2019_4769_1290025-38	1st_male	3.809	659.993	505.021	31	1	2	2	0	1/29/2019	2.971428571	5/17/2018	678.4	male	1.757315069	-0.327947541	4769
February2019_4769_1290040	1st_uid	0	0	0	0	0	0	0	0	1/29/2019	2.971428571	5/17/2018	678.4	uid	1.757315069	-0.327947541	4769
February2019_4769_2020058-61	1st_female	0	239.927	67.502	3	0	0	0	1	2/2/2019	3.685714286	5/17/2018	695	female	1.820719265	-0.17274833	4769
February2019_4769_2040065	1st_uid	0	59.475	0	0	0	0	0	0	2/4/2019	6.771428571	5/17/2018	725.8	uid	1.938360786	0.497712262	4769
February2019_4769_2100085-87	1st_male	0	121.275	0	0	0	0	0	0	2/10/2019	8.342857143	5/17/2018	741.8	male	1.999473265	0.839150526	4769
February2019_4769_2100088-94	1st_female	0	0	0	0	0	0	0	0	2/10/2019	8.342857143	5/17/2018	741.8	female	1.999473265	0.839150526	4769
February2019_4769_2100088-94	1st_male	17.55	39.771	0	0	0	1	0	0	2/10/2019	8.342857143	5/17/2018	741.8	male	1.999473265	0.839150526	4769
February2019_4769_2100088-94	1st_uid	0	239.986	0	0	0	0	0	0	2/10/2019	8.342857143	5/17/2018	741.8	uid	1.999473265	0.839150526	4769
February2019_4769_2110097-98	1st_uid	0	85.492	0	0	0	0	0	0	2/11/2019	8.342857143	5/17/2018	784.2	uid	2.161421333	0.839150526	4769
February2019_4769_2120102-104	1st_female	0	116.511	0	0	0	0	0	0	2/12/2019	6.228571429	5/17/2018	784.2	female	2.161421333	0.379760861	4769
February2019_4769_2150111	1st_male	0	31.74	0	0	0	0	0	0	2/15/2019	7.571428571	5/17/2018	794.8	male	2.20190835	0.671535378	4769
February2019_5815_2020014	1st_uid	0	48.673	0	0	0	0	0	0	2/2/2019	3.685714286	5/17/2018	695	uid	1.820719265	-0.17274833	5815
February2019_5815_2100033	1st_female	0	34.383	0	0	0	0	0	0	2/10/2019	8.342857143	5/17/2018	741.8	female	1.999473265	0.839150526	5815
February2019_5815_2100033	1st_male	26.3	41.116	0	0	1	1	0	0	2/10/2019	8.342857143	5/17/2018	741.8	male	1.999473265	0.839150526	5815
Feburary2019_5087_02280137	1st_male	0	3.066	0	0	0	0	0	0	2/28/2019	6.8	5/17/2018	853.6	male	2.426496709	0.50392023	5815
Janaury2017_4501_010-029	1st_male	143.098	1143.106	530.093	26	4	8	2	1	12/11/2017	8.485714286	5/14/2017	442	male	0.854378198	0.870190369	4501
January2016_4528_015	1st_male	0	4.478	0	0	0	0	0	0	12/13/2016	6.371771429	5/9/2016	227.2284	male	0.034051647	0.410875199	4528
January2016_4528_015	2nd_male	0	0	0	0	0	0	0	0	12/13/2016	6.371771429	5/9/2016	227.2284	male	0.034051647	0.410875199	4528
January2016_4528_017	1st_female	0	0	0	0	0	0	0	0	12/14/2016	5.944485714	5/9/2016	230.2764	female	0.045693575	0.318035031	4528
January2016_4528_017	1st_subuid	0	0	0	0	0	0	0	0	12/14/2016	5.944485714	5/9/2016	230.2764	subuid	0.045693575	0.318035031	4528
January2016_4528_022	1st_female	0	0	0	0	0	0	0	0	12/16/2016	6.026514286	5/9/2016	234.086	female	0.060244456	0.335858109	4528
January2016_4528_032	1st_uid	0	0	0	0	0	0	0	0	12/18/2016	2.190628571	5/9/2016	236.886	uid	0.07093914	-0.497598903	4528
January2016_4528_034	1st_male	0	0	0	0	0	0	0	0	12/19/2016	1.608228571	5/9/2016	237.686	male	0.073994763	-0.624142132	4528
January2016_4528_034	2nd_male	0	0	0	0	0	0	0	0	12/19/2016	1.608228571	5/9/2016	237.686	male	0.073994763	-0.624142132	4528
January2016_4528_054	1st_subuid	0	0	0	0	0	0	0	0	12/25/2016	0.571428571	5/9/2016	241.286	subuid	0.087745071	-0.849416891	4528
January2016_4528_055	1st_uid	0	0	0	0	0	0	0	0	12/25/2016	0.571428571	5/9/2016	241.286	uid	0.087745071	-0.849416891	4528
January2016_4528_072	1st_female	0	0	0	0	0	0	0	0	12/31/2016	0.4	5/9/2016	243.686	female	0.096911943	-0.886664701	4528
January2016_4528_076	1st_male	0	0	0	0	0	0	0	0	1/1/2016	11.95251429	5/9/2015	457.8604	male	0.91495747	1.623452844	4528
January2016_4528_082	1st_subuid	0	0	0	0	0	0	0	0	1/3/2016	10.75145714	5/9/2015	458.2668	subuid	0.916509727	1.362488474	4528
January2016_4528_083	1st_female	0	0	0	0	0	0	0	0	1/3/2016	10.75145714	5/9/2015	458.2668	female	0.916509727	1.362488474	4528
January2016_4528_083	1st_subuid	0	0	0	0	0	0	0	0	1/3/2016	10.75145714	5/9/2015	458.2668	subuid	0.916509727	1.362488474	4528
January2016_4528_086	1st_female	0	0	0	0	0	0	0	0	1/4/2016	10.72242857	5/9/2015	458.2668	female	0.916509727	1.356181178	4528
January2016_4528_086	1st_submal	0	6.054	0	0	0	1	0	0	1/4/2016	10.72242857	5/9/2015	458.2668	submal	0.916509727	1.356181178	4528
January2016_4528_087	1st_female	0	0	0	0	0	0	0	0	1/4/2016	10.72242857	5/9/2015	458.2668	female	0.916509727	1.356181178	4528
January2016_4528_094	1st_female	0	0	0	0	0	0	0	0	1/5/2016	5.976257143	5/9/2015	458.2668	female	0.916509727	0.324938292	4528
January2016_4528_095	1st_female	0	0	0	0	0	0	0	0	1/5/2016	5.976257143	5/9/2015	458.2668	female	0.916509727	0.324938292	4528
January2016_4528_095	1st_subuid	0	0	0	0	0	0	0	0	1/5/2016	5.976257143	5/9/2015	458.2668	subuid	0.916509727	0.324938292	4528
January2016_4528_099	1st_female	0	0	0	0	0	0	0	0	1/6/2016	4.858657143	5/9/2015	458.2668	female	0.916509727	0.082107398	4528
January2016_4528_099	1st_subuid	0	0	0	0	0	0	0	0	1/6/2016	4.858657143	5/9/2015	458.2668	subuid	0.916509727	0.082107398	4528
January2016_4528_099	2nd_female	0	0	0	0	0	0	0	0	1/6/2016	4.858657143	5/9/2015	458.2668	female	0.916509727	0.082107398	4528
January2016_4528_108	1st_female	0	0	0	0	0	0	0	0	1/8/2016	2.4892	5/9/2015	475.488	female	0.982286615	-0.432725633	4528
January2016_4528_108	1st_subuid	0	5.273	0	0	0	1	0	0	1/8/2016	2.4892	5/9/2015	475.488	subuid	0.982286615	-0.432725633	4528
January2016_4528_116	1st_female	0	0	0	0	0	0	0	0	1/9/2016	3.947885714	5/9/2015	475.6912	female	0.983062744	-0.115784012	4528
January2016_4528_117	1st_female	0	0	0	0	0	0	0	0	1/9/2016	3.947885714	5/9/2015	475.6912	female	0.983062744	-0.115784012	4528
January2016_4528_117	1st_subuid	0	0	0	0	0	0	0	0	1/9/2016	3.947885714	5/9/2015	475.6912	subuid	0.983062744	-0.115784012	4528
January2016_4528_117	1st_uid	0	0	0	0	0	0	0	0	1/9/2016	3.947885714	5/9/2015	475.6912	uid	0.983062744	-0.115784012	4528
January2016_4528_117	2nd_female	0	0	0	0	0	0	0	0	1/9/2016	3.947885714	5/9/2015	475.6912	female	0.983062744	-0.115784012	4528
January2016_4528_123	1st_uid	0	0	0	0	0	0	0	0	1/11/2016	4.064	5/9/2015	486.7148	uid	1.025167714	-0.090554828	4528
January2016_4528_131	1st_female	0	0	0	0	0	0	0	0	1/12/2016	4.064	5/9/2015	486.7148	female	1.025167714	-0.090554828	4528
January2016_4528_139	1st_female	0	0	0	0	0	0	0	0	1/13/2016	6.437085714	5/9/2015	486.7148	female	1.025167714	0.425066615	4528
January2016_4528_139	1st_subuid	0	0	0	0	0	0	0	0	1/13/2016	6.437085714	5/9/2015	486.7148	subuid	1.025167714	0.425066615	4528
January2016_4528_141	1st_female	0	0	0	0	0	0	0	0	1/13/2016	6.437085714	5/9/2015	486.7148	female	1.025167714	0.425066615	4528
January2016_4769_047	1st_female	27.078	28.104	0	0	0	1	0	1	12/18/2016	2.190628571	5/9/2016	236.886	female	0.07093914	-0.497598903	4769
January2016_4769_062-68	1st_female	0	422.454	422.454	0	5	5	0	1	12/24/2016	0.628571429	5/9/2016	240.686	female	0.085453353	-0.837000954	4769
January2016_4769_062-68	1st_subuid	24.567	338.881	199.621	3	4	6	1	1	12/24/2016	0.628571429	5/9/2016	240.686	subuid	0.085453353	-0.837000954	4769
January2016_4769_062-68	2nd_female	0	410.696	398.879	5	4	4	0	1	12/24/2016	0.628571429	5/9/2016	240.686	female	0.085453353	-0.837000954	4769
January2016_4769_100	1st_subuid	0	0	0	0	0	0	0	0	12/25/2016	0.571428571	5/9/2016	241.286	subuid	0.087745071	-0.849416891	4769
January2016_5898_083-84	1st_female	0	28.303	13.686	0	0	1	0	1	12/13/2016	6.371771429	5/9/2016	227.2284	female	0.034051647	0.410875199	5898
January2016_5898_110	1st_uid	55.86	59.588	0	0	0	1	0	1	12/15/2016	6.2302	5/9/2016	232.086	uid	0.052605396	0.380114716	5898
January2016_5898_170	1st_uid	0	15.101	0	0	0	0	0	1	12/25/2016	0.571428571	5/9/2016	241.286	uid	0.087745071	-0.849416891	5898
January2016_5898_172	1st_female	7.153	8.505	0	0	1	0	0	1	12/25/2016	0.571428571	5/9/2016	241.286	female	0.087745071	-0.849416891	5898
January2016_5898_193	1st_uid	0	14.589	14.589	0	0	0	0	1	12/26/2016	0.514285714	5/9/2016	241.686	uid	0.089272883	-0.861832828	5898
January2016_5898_223-24	1st_female	0	29.932	0	0	0	0	0	0	1/1/2016	11.95251429	5/9/2015	457.8604	female	0.91495747	1.623452844	5898
January2016_5898_248	1st_female	0	15.317	0	0	0	1	0	1	1/3/2016	10.75145714	5/9/2015	458.2668	female	0.916509727	1.362488474	5898
January2017_4501_040-061	1st_male	0	1320.359	0	0	0	0	0	0	12/11/2017	8.485714286	5/14/2017	442	male	0.854378198	0.870190369	4501
January2017_4501_069-079	1st_female	0	22.895	0	0	0	1	0	0	12/12/2017	8	5/14/2017	442.2	female	0.855142104	0.764654905	4501
January2017_4501_069-079	1st_male	49.84	571.614	415.812	31	6	4	2	1	12/12/2017	8	5/14/2017	442.2	male	0.855142104	0.764654905	4501
January2017_4501_099	1st_male	46.297	58.97	12.492	3	1	2	0	0	12/14/2017	4.6	5/14/2017	443.8	male	0.861253351	0.02590666	4501
January2017_4501_112-113	1st_female	4.049	119.915	0	0	0	1	0	0	12/17/2017	4.457142857	5/14/2017	466.2	female	0.946810821	-0.005133182	4501
January2017_4501_112-113	2nd_female	30.897	37.723	0	0	0	2	0	0	12/17/2017	4.457142857	5/14/2017	466.2	female	0.946810821	-0.005133182	4501
January2017_4501_115-136	1st_female	0	1301.785	1146.674	121	0	4	0	1	12/19/2017	4.628571429	5/14/2017	474.2	female	0.977367061	0.032114628	4501
January2017_4501_12130097	1st_female	0	0	0	0	0	0	0	0	12/13/2017	4.6	5/14/2017	443.8	female	0.861253351	0.02590666	4501
January2017_4501_12130097	1st_subuid	4.221	8.175	0	0	0	1	0	0	12/13/2017	4.6	5/14/2017	443.8	subuid	0.861253351	0.02590666	4501
January2017_4501_146	1st_female	0	5.296	0	0	0	0	0	0	12/20/2017	4.628571429	5/14/2017	476.2	female	0.985006121	0.032114628	4501
January2017_4501_146	1st_male	10.075	13.694	0	0	1	1	0	0	12/20/2017	4.628571429	5/14/2017	476.2	male	0.985006121	0.032114628	4501
January2017_4503_002-004	1st_female	126.621	127.17	0	0	3	3	0	0	12/12/2017	8	5/14/2017	442.2	female	0.855142104	0.764654905	4503
January2017_4528_002-004	1st_uid	48.334	54.598	0	0	2	2	0	0	12/11/2017	8.485714286	5/14/2017	442	uid	0.854378198	0.870190369	4528
January2017_4528_104	1st_female	0	58.526	0	0	0	0	0	0	12/21/2017	4.971428571	5/14/2017	476.2	female	0.985006121	0.10661025	4528
January2017_4528_PICT0002-4	1st_male	41.983	157.647	37.435	3	3	1	0	0	12/11/2017	8.485714286	5/14/2017	442	male	0.854378198	0.870190369	4528
January2017_4528_PICT0011-24	1st_female	38.374	790.855	685.576	56	5	1	0	1	12/14/2017	4.6	5/14/2017	443.8	female	0.861253351	0.02590666	4528
January2017_4528_PICT0049-93	1st_female	0	2721.912	1354.578	120	7	2	0	0	12/19/2017	4.628571429	5/14/2017	474.2	female	0.977367061	0.032114628	4528
January2017_4528_PICT0094	1st_female	7.319	19.289	0	0	0	1	0	0	12/19/2017	4.628571429	5/14/2017	474.2	female	0.977367061	0.032114628	4528
January2017_4528_PICT0132	1st_submal	5.17	54.029	0	0	0	1	0	0	12/30/2017	9.2	5/14/2017	548.6	submal	1.261540086	1.02538958	4528
January2017_4528_PICT0132	2nd_submal	0	27.535	0	0	0	0	0	0	12/30/2017	9.2	5/14/2017	548.6	submal	1.261540086	1.02538958	4528
January2018_4501_004	1st_male	14.32	59.411	0	0	0	1	0	0	12/14/2018	3.142857143	5/17/2018	244.8	male	0.101166899	-0.290699731	4501
January2018_4501_012	1st_female	28.027	59.407	0	0	0	1	0	0	12/18/2018	8.8	5/17/2018	300.4	female	0.313532762	0.938478022	4501
January2018_4501_040	1st_male	26.956	59.509	0	0	0	1	0	0	12/26/2018	14.68571429	5/17/2018	404.8	male	0.712291685	2.217319521	4501
January2018_4503_003	1st_female	21.6	59.64	0	0	0	1	0	1	12/18/2018	8.8	5/17/2018	300.4	female	0.313532762	0.938478022	4503
January2018_4503_003	2nd_female	0	31.972	0	0	0	0	0	0	12/18/2018	8.8	5/17/2018	300.4	female	0.313532762	0.938478022	4503
January2018_4769_003-035	1st_female	360.199	778.188	28.608	4	13	12	4	0	12/14/2018	3.142857143	5/17/2018	244.8	female	0.101166899	-0.290699731	4769
January2018_4769_003-035	1st_male	230.365	1055.309	414.327	24	3	12	0	1	12/14/2018	3.142857143	5/17/2018	244.8	male	0.101166899	-0.290699731	4769
January2018_4769_003-035	2nd_male	113.434	1216.274	631.902	49	5	12	5	1	12/14/2018	3.142857143	5/17/2018	244.8	male	0.101166899	-0.290699731	4769
January2018_4769_053-075	1st_female	151.264	519.846	0	0	1	3	0	1	12/15/2018	8.571428571	5/17/2018	251.2	female	0.125611891	0.888814274	4769
January2018_4769_080-090	1st_female	115.933	420.862	247.147	11	1	1	1	1	12/16/2018	8.914285714	5/17/2018	298	female	0.30436589	0.963309895	4769
January2018_4769_080-090	2nd_female	70.804	653.274	366.869	23	2	5	1	1	12/16/2018	8.914285714	5/17/2018	298	female	0.30436589	0.963309895	4769
January2018_4769_092	1st_female	53.055	55.67	0	0	0	1	0	1	12/16/2018	8.914285714	5/17/2018	298	female	0.30436589	0.963309895	4769
January2018_4769_093-104	1st_female	91.257	719.664	324.51	34	8	6	7	1	12/16/2018	8.914285714	5/17/2018	298	female	0.30436589	0.963309895	4769
January2018_4769_113-172	1st_female	233.922	3588.755	2450.887	133	6	10	8	1	12/17/2018	8.8	5/17/2018	300.4	female	0.313532762	0.938478022	4769
January2018_4769_113-172	1st_male	72.606	193.82	0	1	1	2	1	0	12/17/2018	8.8	5/17/2018	300.4	male	0.313532762	0.938478022	4769
January2018_4769_113-172	2nd_female	157.443	2857.22	2427.804	105	8	5	1	1	12/17/2018	8.8	5/17/2018	300.4	female	0.313532762	0.938478022	4769
January2018_4769_113-172	2nd_male	25.877	108.919	0	0	0	1	0	0	12/17/2018	8.8	5/17/2018	300.4	male	0.313532762	0.938478022	4769
January2018_4769_113-172	3rd_female	125.339	1151.627	908.079	24	2	2	0	1	12/17/2018	8.8	5/17/2018	300.4	female	0.313532762	0.938478022	4769
January2018_4769_113-172	4th_female	96.513	464.766	208.086	9	2	4	0	1	12/17/2018	8.8	5/17/2018	300.4	female	0.313532762	0.938478022	4769
January2018_4769_173-174	1st_female	93.821	113.325	0	0	0	2	0	1	12/17/2018	8.8	5/17/2018	300.4	female	0.313532762	0.938478022	4769
January2018_4769_186-187	1st_female	107.264	118.368	0	1	1	2	0	1	12/18/2018	8.8	5/17/2018	300.4	female	0.313532762	0.938478022	4769
January2018_4769_188-209	1st_female	0	1319.778	734.105	47	4	8	0	0	12/18/2018	8.8	5/17/2018	300.4	female	0.313532762	0.938478022	4769
January2019_0097_01140006	1st_female	32.892	35.401	0	0	0	1	0	1	1/14/2019	5.114285714	5/17/2018	550.8	female	1.269943052	0.137650092	5815
January2019_0097_01180014-15	1st_female	82.33	84.674	0	0	2	2	0	0	1/18/2019	16.45714286	5/17/2018	629	female	1.568630291	2.602213565	5815
January2019_0097_1230028	1st_male	0	0	0	0	0	0	0	0	1/23/2019	5.085714286	5/17/2018	664.6	male	1.704605556	0.131442124	5815
January2019_2533_01080017	1st_female	29.04	29.51	0	0	0	2	0	0	1/8/2019	15.34285714	5/17/2018	539.2	female	1.225636505	2.360102796	2533
January2019_2533_01220065-66	1st_female	0	0	0	0	0	0	0	0	1/22/2019	12.8	5/17/2018	664.6	female	1.704605556	1.807593604	2533
January2019_2533_01220065-66	1st_male	0	32.706	0	0	0	0	0	0	1/22/2019	12.8	5/17/2018	664.6	male	1.704605556	1.807593604	2533
January2019_2533_01220065-66	1st_submal	0	0	0	0	0	0	0	0	1/22/2019	12.8	5/17/2018	664.6	submal	1.704605556	1.807593604	2533
January2019_2533_01220065-66	2nd_female	0	0	0	0	0	0	0	0	1/22/2019	12.8	5/17/2018	664.6	female	1.704605556	1.807593604	2533
January2019_2533_01220065-66	2nd_male	0	50.5	0	0	0	0	0	0	1/22/2019	12.8	5/17/2018	664.6	male	1.704605556	1.807593604	2533
January2019_2533_01220065-66	3rd_female	0	0	0	0	0	0	0	0	1/22/2019	12.8	5/17/2018	664.6	female	1.704605556	1.807593604	2533
January2019_2533_01220067	1st_male	0	0	0	0	0	0	0	0	1/22/2019	12.8	5/17/2018	664.6	male	1.704605556	1.807593604	2533
January2019_2533_01220068-69	1st_female	28.558	193.11	0	0	0	2	0	1	1/22/2019	12.8	5/17/2018	664.6	female	1.704605556	1.807593604	2533
January2019_2533_01250137	1st_female	47.462	46.846	0	0	2	4	4	0	1/25/2019	1.971428571	5/17/2018	664.6	female	1.704605556	-0.545226437	2533
January2019_4030_01020007-8	1st_female	188.366	190.688	0	0	4	4	0	1	1/2/2019	4.028571429	5/17/2018	431.8	female	0.815418993	-0.098252709	4030
January2019_4030_01090015	1st_female	107.732	117.306	0	0	2	4	0	0	1/9/2019	16.42857143	5/17/2018	539.2	female	1.225636505	2.596005597	4030
January2019_4030_01130001	1st_male	21.01	25.75	0	0	0	2	0	1	1/13/2019	3.714285714	5/17/2018	550.8	male	1.269943052	-0.166540362	4030
January2019_4030_01140003-4	1st_female	184.19	188.49	0	0	2	4	0	1	1/14/2019	5.114285714	5/17/2018	550.8	female	1.269943052	0.137650092	4030
January2019_4030_01140003-4	2nd_female	64.184	135.688	0	0	0	2	0	1	1/14/2019	5.114285714	5/17/2018	550.8	female	1.269943052	0.137650092	4030
January2019_4030_01250026	1st_subuid	0	0	0	0	0	0	0	0	1/25/2019	1.971428571	5/17/2018	664.6	subuid	1.704605556	-0.545226437	4030
January2019_4030_01250026	1st_uid	0	0	0	0	0	0	0	0	1/25/2019	1.971428571	5/17/2018	664.6	uid	1.704605556	-0.545226437	4030
January2019_4769_01020012-36	1st_female	82.179	1484.67	1336.649	39	3	2	1	1	1/2/2019	4.028571429	5/17/2018	431.8	female	0.815418993	-0.098252709	4769
January2019_4769_01060066-67	1st_female	53.277	119.512	0	0	1	1	0	1	1/6/2019	13.6	5/17/2018	502.2	female	1.084313898	1.98141672	4769
January2019_4769_01070069	1st_uid	0	0	0	0	0	0	0	0	1/7/2019	15.37142857	5/17/2018	524.8	uid	1.170635274	2.366310764	4769
January2019_4769_01080076-107	1st_female	36.651	1850.266	1656.346	15	1	1	0	1	1/8/2019	15.34285714	5/17/2018	539.2	female	1.225636505	2.360102796	4769
January2019_4769_01080076-107	1st_male	0	1194.779	0	0	0	0	0	0	1/8/2019	15.34285714	5/17/2018	539.2	male	1.225636505	2.360102796	4769
January2019_4769_01080076-107	1st_submal	168.211	931.2	278.899	21	2	4	4	0	1/8/2019	15.34285714	5/17/2018	539.2	submal	1.225636505	2.360102796	4769
January2019_4769_01080076-107	2nd_female	13.647	1634.47	1479.151	9	1	1	0	1	1/8/2019	15.34285714	5/17/2018	539.2	female	1.225636505	2.360102796	4769
January2019_4769_01080076-107	2nd_submal	17.8	661.054	366.643	17	0	4	0	0	1/8/2019	15.34285714	5/17/2018	539.2	submal	1.225636505	2.360102796	4769
January2019_4769_01080076-107	3rd_female	14.75	1264.554	791.258	15	1	2	0	0	1/8/2019	15.34285714	5/17/2018	539.2	female	1.225636505	2.360102796	4769
January2019_4769_01080110-123	1st_female	11.055	26.105	0	0	0	1	0	1	1/8/2019	15.34285714	5/17/2018	539.2	female	1.225636505	2.360102796	4769
January2019_4769_01080110-123	1st_male	0	69.938	55.984	0	0	0	0	0	1/8/2019	15.34285714	5/17/2018	539.2	male	1.225636505	2.360102796	4769
January2019_4769_01080110-123	1st_subfem	0	71.176	32.346	1	0	0	0	1	1/8/2019	15.34285714	5/17/2018	539.2	subfem	1.225636505	2.360102796	4769
January2019_4769_01080110-123	1st_submal	2.6	38.142	0	0	0	1	0	0	1/8/2019	15.34285714	5/17/2018	539.2	submal	1.225636505	2.360102796	4769
January2019_4769_01080110-123	1st_subuid	4.425	480.36	462.052	1	0	1	0	0	1/8/2019	15.34285714	5/17/2018	539.2	subuid	1.225636505	2.360102796	4769
January2019_4769_01080110-123	2nd_female	31.15	41.776	0	0	1	1	0	1	1/8/2019	15.34285714	5/17/2018	539.2	female	1.225636505	2.360102796	4769
January2019_4769_01110134-194	1st_female	63.296	3546.713	1988.528	77	5	3	0	0	1/11/2019	9.6	5/17/2018	549.4	female	1.26459571	1.112301138	4769
January2019_4769_01130001	1st_male	25.895	28.221	0	0	1	1	0	0	1/13/2019	3.714285714	5/17/2018	550.8	male	1.269943052	-0.166540362	4769
January2019_4769_01140022-48	1st_male	28.718	1527.659	933.616	5	3	2	0	0	1/14/2019	5.114285714	5/17/2018	550.8	male	1.269943052	0.137650092	4769
January2019_4769_01140049-65	1st_female	30.572	985.989	551.312	38	3	1	0	0	1/14/2019	5.114285714	5/17/2018	550.8	female	1.269943052	0.137650092	4769
January2019_4769_01170074-77	1st_female	113.572	180.781	0	0	3	3	0	1	1/17/2019	11.37142857	5/17/2018	629	female	1.568630291	1.497195182	4769
January2019_4769_01180083	1st_female	33.629	54.659	0	0	2	3	0	1	1/18/2019	16.45714286	5/17/2018	629	female	1.568630291	2.602213565	4769
January2019_4769_01180083	2nd_female	7.113	50.833	0	0	0	1	0	1	1/18/2019	16.45714286	5/17/2018	629	female	1.568630291	2.602213565	4769
January2019_4769_01210100	1st_uid	0	0	0	0	0	0	0	0	1/21/2019	12.8	5/17/2018	664.6	uid	1.704605556	1.807593604	4769
January2019_4769_01220121-129	1st_male	19.847	442.046	191.233	0	0	1	0	0	1/22/2019	12.8	5/17/2018	664.6	male	1.704605556	1.807593604	4769
January2019_4769_01230164-170	1st_male	0	297.05	0	0	0	0	0	0	1/23/2019	5.085714286	5/17/2018	664.6	male	1.704605556	0.131442124	4769
January2019_4769_01250222-233	1st_male	83.604	668.661	195.394	2	2	0	0	1	1/25/2019	1.971428571	5/17/2018	664.6	male	1.704605556	-0.545226437	4769
January2019_5815_01080016	1st_male	13	21.978	0	0	0	1	0	1	1/13/2019	3.714285714	5/17/2018	550.8	male	1.269943052	-0.166540362	5815
January2019_5898_01040029	1st_male	0	0	0	0	0	0	0	0	1/4/2019	10.85714286	5/17/2018	481.6	male	1.005631582	1.38545175	5898
January2019_5898_01130112-42	1st_male	0	1663.435	145.776	1	0	0	0	0	1/13/2019	3.714285714	5/17/2018	550.8	male	1.269943052	-0.166540362	5898
January2019_5898_01210048-53	1st_female	0	308.662	0	0	0	0	0	0	1/21/2019	12.8	5/17/2018	664.6	female	1.704605556	1.807593604	5898
July2019_2533_07050026-28	1st_female	0	43.965	0	0	0	0	0	0	7/5/2019	0	5/15/2019	0	female	-0.833854023	-0.97357626	2533
July2019_2533_07050026-28	2nd_female	0	0	0	0	0	0	0	0	7/5/2019	0	5/15/2019	0	female	-0.833854023	-0.97357626	2533
July2019_2533_07100044	1st_female	0	0	0	0	0	0	0	0	7/10/2019	0	5/15/2019	0	female	-0.833854023	-0.97357626	2533
July2019_2533_07140001	1st_male	0	0	0	0	0	0	0	0	7/14/2019	0	5/15/2019	0	male	-0.833854023	-0.97357626	2533
July2019_2533_07150005	1st_female	0	14.925	0	0	0	0	0	0	7/15/2019	0	5/15/2019	0	female	-0.833854023	-0.97357626	2533
July2019_2533_07150005	1st_male	0	24.504	0	0	0	0	0	0	7/15/2019	0	5/15/2019	0	male	-0.833854023	-0.97357626	2533
July2019_2533_07150006	1st_female	0	9.375	0	0	0	0	0	0	7/15/2019	0	5/15/2019	0	female	-0.833854023	-0.97357626	2533
July2019_2533_07160007	1st_male	0	0	0	0	0	0	0	0	7/16/2019	0	5/15/2019	0	male	-0.833854023	-0.97357626	2533
July2019_2533_07270036	1st_male	0	14.376	0	0	0	0	0	0	7/27/2019	0	5/15/2019	0	male	-0.833854023	-0.97357626	2533
July2019_4030a_06020006	1st_submal	0	13.43	0	0	0	0	0	0	7/2/2019	0	5/15/2019	0	submal	-0.833854023	-0.97357626	4030
July2019_4030a_07280017	1st_male	3.2	4.299	0	0	0	1	0	1	7/28/2019	0	5/15/2019	0	male	-0.833854023	-0.97357626	4030
July2019_4503_07140001	1st_male	6.3	8.633	0	0	0	1	0	1	7/14/2019	0	5/15/2019	0	male	-0.833854023	-0.97357626	4503
July2019_4503_07220004	1st_male	0	6.367	0	0	0	0	0	0	7/22/2019	0	5/15/2019	0	male	-0.833854023	-0.97357626	4503
July2019_4503_07220005	1st_female	0	12.167	0	0	0	0	0	0	7/22/2019	0	5/15/2019	0	female	-0.833854023	-0.97357626	4503
July2019_4503_07280008	1st_male	8.333	9.233	0	0	0	1	0	1	7/28/2019	0	5/15/2019	0	male	-0.833854023	-0.97357626	4503
July2019_4528_07020018	1st_female	0	0	0	0	0	0	0	0	7/2/2019	0	5/15/2019	0	female	-0.833854023	-0.97357626	4528
July2019_4528_07020018	1st_subfem	0	21.625	0	0	0	0	0	0	7/2/2019	0	5/15/2019	0	subfem	-0.833854023	-0.97357626	4528
July2019_4528_07020018	2nd_female	0	17.875	0	0	0	0	0	0	7/2/2019	0	5/15/2019	0	female	-0.833854023	-0.97357626	4528
July2019_4528_07030015-16	1st_subuid	0	0	0	0	0	0	0	0	7/3/2019	0	5/15/2019	0	subuid	-0.833854023	-0.97357626	4528
July2019_4528_07030015-16	2nd_subuid	0	0	0	0	0	0	0	0	7/3/2019	0	5/15/2019	0	subuid	-0.833854023	-0.97357626	4528
July2019_4528_07060025	1st_male	0	0	0	0	0	0	0	0	7/6/2019	0	5/15/2019	0	male	-0.833854023	-0.97357626	4528
July2019_4528_07070027	1st_female	0	0	0	0	0	0	0	0	7/7/2019	0	5/15/2019	0	female	-0.833854023	-0.97357626	4528
July2019_4528_07120039-40	1st_uid	0	0	0	0	0	0	0	0	7/12/2019	0	5/15/2019	0	uid	-0.833854023	-0.97357626	4528
July2019_4764_07020017	1st_male	0	0	0	0	0	0	0	0	7/2/2019	0	5/15/2019	0	male	-0.833854023	-0.97357626	4764
July2019_4764_07020017	1st_subuid	0	0	0	0	0	0	0	0	7/2/2019	0	5/15/2019	0	subuid	-0.833854023	-0.97357626	4764
July2019_5815a_07020010	1st_female	8.8	11.367	0	0	0	1	0	1	7/2/2019	0	5/15/2019	0	female	-0.833854023	-0.97357626	5815
July2019_5815a_07060016	1st_male	0	0	0	0	0	0	0	0	7/6/2019	0	5/15/2019	0	male	-0.833854023	-0.97357626	5815
July2019_5815a_07120020	1st_female	0	39.467	0	0	0	0	0	0	7/12/2019	0	5/15/2019	0	female	-0.833854023	-0.97357626	5815
July2019_5815a_07130022	1st_female	0	6.4	0	0	0	0	0	0	7/13/2019	0	5/15/2019	0	female	-0.833854023	-0.97357626	5815
July2019_5898a_07210006	1st_male	0	2.499	0	0	0	0	0	0	7/21/2019	0	5/15/2019	0	male	-0.833854023	-0.97357626	5898
July2019_5898a_07210006	1st_submal	0	3.468	0	0	0	0	0	0	7/21/2019	0	5/15/2019	0	submal	-0.833854023	-0.97357626	5898
July2019_5898a_07280013	1st_male	3.266	3.632	0	0	0	1	0	0	7/28/2019	0	5/15/2019	0	male	-0.833854023	-0.97357626	5898
June2018_4501_06030009	1st_male	10.174	11.659	0	0	0	1	0	1	6/3/2018	0	5/17/2018	0	male	-0.833854023	-0.97357626	4501
June2018_4503_06130047	1st_female	0	0	0	0	0	0	0	0	6/13/2018	0	5/17/2018	0	female	-0.833854023	-0.97357626	4503
June2018_4528_PICT0006	1st_male	0	0	0	0	0	0	0	0	6/5/2018	0	5/17/2018	0	male	-0.833854023	-0.97357626	4528
June2018_4528_PICT0006	1st_subuid	0	0	0	0	0	0	0	0	6/5/2018	0	5/17/2018	0	subuid	-0.833854023	-0.97357626	4528
June2018_4528_PICT0006	2nd_male	0	0	0	0	0	0	0	0	6/5/2018	0	5/17/2018	0	male	-0.833854023	-0.97357626	4528
June2018_4528_PICT0007	1st_male	0	0	0	0	0	0	0	0	6/10/2018	0	5/17/2018	0	male	-0.833854023	-0.97357626	4528
June2018_4528_PICT0007	1st_uid	0	0	0	0	0	0	0	0	6/10/2018	0	5/17/2018	0	uid	-0.833854023	-0.97357626	4528
June2019_1772_06040009-10	1st_female	0	27.698	0	0	0	0	0	0	6/4/2019	0	5/15/2019	0	female	-0.833854023	-0.97357626	1772
June2019_1772_06040009-10	1st_male	0	22.994	0	0	0	0	0	0	6/4/2019	0	5/15/2019	0	male	-0.833854023	-0.97357626	1772
June2019_1772_06040009-10	1st_submal	0	28.993	0	0	0	0	0	0	6/4/2019	0	5/15/2019	0	submal	-0.833854023	-0.97357626	1772
June2019_1772_06040009-10	2nd_male	23.928	32.959	0	0	0	1	0	0	6/4/2019	0	5/15/2019	0	male	-0.833854023	-0.97357626	1772
June2019_1772_06040009-10	3rd_male	24.561	29.593	0	0	0	1	0	0	6/4/2019	0	5/15/2019	0	male	-0.833854023	-0.97357626	1772
June2019_1772_06040009-10	4th_male	0	35.391	0	0	0	0	0	0	6/4/2019	0	5/15/2019	0	male	-0.833854023	-0.97357626	1772
June2019_1772_06040009-10	5th_male	0	30.926	0	0	0	0	0	0	6/4/2019	0	5/15/2019	0	male	-0.833854023	-0.97357626	1772
June2019_1772_06040009-10	6th_male	0	15.729	0	0	0	0	0	0	6/4/2019	0	5/15/2019	0	male	-0.833854023	-0.97357626	1772
June2019_1772_06040009-10	other	0	3.266	0	0	0	0	0	0	6/4/2019	0	5/15/2019	0	other	-0.833854023	-0.97357626	1772
June2019_1772_06190004	1st_female	0	60.18	0	0	0	0	0	0	6/19/2019	0	5/15/2019	0	female	-0.833854023	-0.97357626	1772
June2019_1781_06060008	1st_subfem	0	3.266	0	0	0	0	0	0	6/6/2019	0	5/15/2019	0	subfem	-0.833854023	-0.97357626	1781
June2019_4030a_06010025	1st_uid	0	0	0	0	0	0	0	0	6/1/2019	0	5/15/2019	0	uid	-0.833854023	-0.97357626	4030
June2019_4030a_06020014	1st_male	0	0	0	0	0	0	0	0	6/2/2019	0	5/15/2019	0	male	-0.833854023	-0.97357626	4030
June2019_4030a_06170030	1st_female	0	8.998	0	0	0	0	0	0	6/17/2019	0	5/15/2019	0	female	-0.833854023	-0.97357626	4030
June2019_4030a_06170030	1st_subfem	12.164	41.424	0	0	1	0	0	1	6/17/2019	0	5/15/2019	0	subfem	-0.833854023	-0.97357626	4030
June2019_4030a_06170030	2nd_female	0	25.561	0	0	0	0	0	0	6/17/2019	0	5/15/2019	0	female	-0.833854023	-0.97357626	4030
June2019_4503_0603002-03	1st_female	0	114.063	0	0	0	0	0	0	6/6/2019	0	5/15/2019	0	female	-0.833854023	-0.97357626	4503
June2019_4503_0603002-03	1st_subfem	110.663	111.93	0	0	1	1	0	1	6/6/2019	0	5/15/2019	0	subfem	-0.833854023	-0.97357626	4503
June2019_4528_06150002	1st_female	0	20.533	0	0	0	0	0	0	6/15/2019	0	5/15/2019	0	female	-0.833854023	-0.97357626	4528
June2019_4528_06300002-04	1st_female	0	0	0	0	0	0	0	0	6/30/2019	0	5/15/2019	0	female	-0.833854023	-0.97357626	4528
June2019_4769_06060010-11	1st_female	0	8.533	0	0	0	0	0	0	6/6/2019	0	5/15/2019	0	female	-0.833854023	-0.97357626	4769
June2019_4769_06060010-11	1st_submal	0	14.767	0	0	0	0	0	0	6/6/2019	0	5/15/2019	0	submal	-0.833854023	-0.97357626	4769
June2019_4769_06060010-11	2nd_female	0	14.533	0	0	0	0	0	0	6/6/2019	0	5/15/2019	0	female	-0.833854023	-0.97357626	4769
June2019_5815a_06170002	other	0	17.133	0	0	0	0	0	0	6/17/2019	0	5/15/2019	0	other	-0.833854023	-0.97357626	5815
March2016_4528_003	1st_male	0	0	0	0	0	0	0	0	2/17/2016	1.455057143	5/9/2015	700.9384	male	1.843401161	-0.657423051	4528
March2016_4528_004	1st_male	0	0	0	0	0	0	0	0	2/17/2016	1.455057143	5/9/2015	700.9384	male	1.843401161	-0.657423051	4528
March2016_4528_017	1st_female	0	0	0	0	0	0	0	0	2/23/2016	1.636485714	5/9/2015	710.7936	female	1.881043393	-0.618002451	4528
March2016_4528_037	1st_female	0	0	0	0	0	0	0	0	2/29/2016	3.944257143	5/9/2015	738.4034	female	1.98649985	-0.116572424	4528
March2016_4528_039	1st_female	0	0	0	0	0	0	0	0	3/1/2016	3.715657143	5/9/2015	738.4034	female	1.98649985	-0.166242379	4528
March2016_4528_075	1st_female	0	0	0	0	0	0	0	0	3/13/2016	2.173514286	5/9/2015	755.4214	female	2.05150061	-0.501317476	4528
March2016_5898_119	1st_female	0	0	0	0	0	0	0	0	3/6/2016	0.257628571	5/9/2015	740.2068	female	1.99338799	-0.917599008	5898
March2018_4528_003	1st_female	0	56.796	0	0	0	0	0	0	2/28/2018	11.74285714	5/14/2017	777.8	female	2.136976342	1.577898771	4528
March2018_4528_003	2nd_female	0	56.851	0	0	0	0	0	0	2/28/2018	11.74285714	5/14/2017	777.8	female	2.136976342	1.577898771	4528
March2018_4528_005	1st_female	0	55.382	0	0	0	0	0	0	3/4/2018	8.085714286	5/14/2017	825.6	female	2.319549871	0.78327881	4528
March2018_4764_099	1st_female	0	57.044	0	0	0	0	0	0	3/22/2018	7.314285714	5/14/2017	927.4	female	2.708378016	0.615663662	4764
March2019_2533_03080037	1st_male	0	6.332	0	0	0	0	0	0	3/8/2019	8.371428571	5/17/2018	908.4	male	2.635806948	0.845358495	2533
March2019_2533_03160017-18	1st_female	0	66.822	0	0	1	0	0	0	3/16/2019	4.914285714	5/17/2018	968.8	female	2.866506555	0.094194313	2533
March2019_2533_03230047	1st_female	0	32.092	0	0	0	0	0	0	3/23/2019	0.628571429	5/17/2018	973.2	female	2.883312486	-0.837000954	2533
March2019_2533_03230047	1st_subfem	0	48.688	0	0	0	0	0	0	3/23/2019	0.628571429	5/17/2018	973.2	subfem	2.883312486	-0.837000954	2533
March2019_2533_03240051	1st_female	0	6.598	0	0	0	0	0	0	3/24/2019	0.114285714	5/17/2018	973.2	female	2.883312486	-0.948744386	2533
March2019_2533_03240051	1st_subfem	0	31.326	0	0	0	0	0	0	3/24/2019	0.114285714	5/17/2018	973.2	subfem	2.883312486	-0.948744386	2533
March2019_2533_03240052-53	1st_female	0	56.924	0	0	0	0	0	0	3/24/2019	0.114285714	5/17/2018	973.2	female	2.883312486	-0.948744386	2533
March2019_2533_03240052-53	1st_subfem	0	3.699	0	0	0	0	0	0	3/24/2019	0.114285714	5/17/2018	973.2	subfem	2.883312486	-0.948744386	2533
March2019_2533_03270059-60	1st_female	0	16.15	0	0	1	0	0	0	3/27/2019	2.714285714	5/17/2018	973.8	female	2.885604204	-0.383819257	2533
March2019_2533_03270061	1st_female	0	40.857	0	0	0	0	0	0	3/27/2019	2.714285714	5/17/2018	973.8	female	2.885604204	-0.383819257	2533
March2019_2533_03270061	1st_subfem	0	55.387	0	0	1	0	0	0	3/27/2019	2.714285714	5/17/2018	973.8	subfem	2.885604204	-0.383819257	2533
March2019_2533_03270061	other	0	0	0	0	0	0	0	0	3/27/2019	2.714285714	5/17/2018	973.8	other	2.885604204	-0.383819257	2533
March2019_2533_03270062,65-66	1st_female	0	6.003	0	0	0	0	0	0	3/27/2019	2.714285714	5/17/2018	973.8	female	2.885604204	-0.383819257	2533
March2019_2533_03270062,65-66	1st_male	0	37.091	0	0	0	0	0	0	3/27/2019	2.714285714	5/17/2018	973.8	male	2.885604204	-0.383819257	2533
March2019_2533_03270062,65-66	1st_submal	0	5.765	0	0	0	0	0	0	3/27/2019	2.714285714	5/17/2018	973.8	submal	2.885604204	-0.383819257	2533
March2019_2533_03270062,65-66	2nd_male	0	14.43	0	0	1	0	0	0	3/27/2019	2.714285714	5/17/2018	973.8	male	2.885604204	-0.383819257	2533
March2019_2533_03270062,65-66	2nd_submal	0	15.297	0	0	1	0	0	0	3/27/2019	2.714285714	5/17/2018	973.8	submal	2.885604204	-0.383819257	2533
March2019_2533_03270062,65-66	3rd_male	0	9.297	0	0	0	0	0	0	3/27/2019	2.714285714	5/17/2018	973.8	male	2.885604204	-0.383819257	2533
March2019_2533_03270062,65-66	4th_male	0	4.299	0	0	0	0	0	0	3/27/2019	2.714285714	5/17/2018	973.8	male	2.885604204	-0.383819257	2533
March2019_2533_03270062,65-66	5th_male	0	4.165	0	0	0	0	0	0	3/27/2019	2.714285714	5/17/2018	973.8	male	2.885604204	-0.383819257	2533
March2019_2533_03270067	1st_female	0	3.799	0	0	0	0	0	0	3/27/2019	2.714285714	5/17/2018	973.8	female	2.885604204	-0.383819257	2533
March2019_2533_03270067	1st_male	0	4.066	0	0	0	0	0	0	3/27/2019	2.714285714	5/17/2018	973.8	male	2.885604204	-0.383819257	2533
March2019_2533_03270067	1st_submal	0	23.828	0	0	0	0	0	0	3/27/2019	2.714285714	5/17/2018	973.8	submal	2.885604204	-0.383819257	2533
March2019_2533_03270067	2nd_male	0	3.499	0	0	0	0	0	0	3/27/2019	2.714285714	5/17/2018	973.8	male	2.885604204	-0.383819257	2533
March2019_4030a_03100012	1st_female	0	3.385	0	0	0	0	0	0	3/10/2019	7.228571429	5/17/2018	934.4	female	2.735114726	0.597039757	4030
March2019_4030a_03190007	1st_female	0	3.399	0	0	0	0	0	0	3/19/2019	0.714285714	5/17/2018	973.2	female	2.883312486	-0.818377049	4030
March2019_4030a_03190007	1st_subfem	0	6.099	0	0	0	0	0	0	3/19/2019	0.714285714	5/17/2018	973.2	subfem	2.883312486	-0.818377049	4030
March2019_4030b_03020002	1st_female	0	60	0	0	0	0	0	0	3/2/2019	10.17142857	5/17/2018	865.2	female	2.470803256	1.236460507	4030
March2019_4030b_03160004	1st_uid	0	2.633	0	0	0	0	0	0	3/16/2019	4.914285714	5/17/2018	968.8	uid	2.866506555	0.094194313	4030
March2019_4030b_03190008	1st_female	0	37.567	0	0	0	0	0	0	3/19/2019	0.714285714	5/17/2018	973.2	female	2.883312486	-0.818377049	4030
March2019_4030b_03190008	1st_subfem	0	43.533	0	0	0	0	0	0	3/19/2019	0.714285714	5/17/2018	973.2	subfem	2.883312486	-0.818377049	4030
March2019_4528_03220009	1st_female	0	60.049	0	0	0	0	0	0	3/22/2019	0.628571429	5/17/2018	973.2	female	2.883312486	-0.837000954	4528
March2019_4528_03220009	other	0	0	0	0	0	0	0	0	3/22/2019	0.628571429	5/17/2018	973.2	other	2.883312486	-0.837000954	4528
March2019_4769_03060006-07	1st_male	65.996	68.197	0	0	0	1	0	1	3/6/2019	7.828571429	5/17/2018	902	male	2.611361957	0.727407094	4769
March2019_4769_03070011	1st_uid	0	0	0	0	0	0	0	0	3/7/2019	7.828571429	5/17/2018	908.4	uid	2.635806948	0.727407094	4769
March2019_4769_03220023	1st_female	0	60.036	0	0	0	0	0	0	3/22/2019	0.628571429	5/17/2018	973.2	female	2.883312486	-0.837000954	4769
March2019_4769_03220023	1st_subfem	24.467	41.567	0	0	0	1	0	0	3/22/2019	0.628571429	5/17/2018	973.2	subfem	2.883312486	-0.837000954	4769
March2019_4769_03220025	1st_male	0	0	0	0	0	0	0	0	3/22/2019	0.628571429	5/17/2018	973.2	male	2.883312486	-0.837000954	4769
March2019_5815a_03140019	1st_female	34.5	60.034	0	0	0	1	0	0	3/14/2019	8.628571429	5/17/2018	968.8	female	2.866506555	0.901230211	5815
March2019_5898b_03100045	1st_male	10.166	12.8	0	0	0	1	0	0	3/10/2019	7.228571429	5/17/2018	934.4	male	2.735114726	0.597039757	5898
May2016_0180_085	1st_female	0	31.375	0	0	0	0	0	0	5/18/2016	0.058057143	5/9/2016	0.8128	female	-0.830749509	-0.960961668	5815
May2016_5898_184	1st_uid	0	1.824	0	0	0	0	0	0	5/16/2016	0.116114286	5/9/2016	0.8128	uid	-0.830749509	-0.948347076	5898
May2016_5898_192	1st_female	0	10	0	0	0	1	0	0	5/19/2016	0.029028571	5/9/2016	0.8128	female	-0.830749509	-0.967268964	5898
May2019_05090028-31	1st_female	11.997	42.223	0	0	0	1	0	0	5/9/2019	0.085714286	5/17/2018	1145.4	female	3.541035537	-0.954952354	2533
May2019_05090028-31	1st_male	0	4.366	0	0	0	0	0	0	5/9/2019	0.085714286	5/17/2018	1145.4	male	3.541035537	-0.954952354	2533
May2019_05090028-31	1st_subfem	0	48.322	0	0	1	0	0	0	5/9/2019	0.085714286	5/17/2018	1145.4	subfem	3.541035537	-0.954952354	2533
May2019_05090028-31	1st_submal	0	17.196	0	0	0	0	0	0	5/9/2019	0.085714286	5/17/2018	1145.4	submal	3.541035537	-0.954952354	2533
May2019_05090028-31	2nd_female	0	9.031	0	0	0	0	0	0	5/9/2019	0.085714286	5/17/2018	1145.4	female	3.541035537	-0.954952354	2533
May2019_05090028-31	2nd_male	0	6.066	0	0	0	0	0	0	5/9/2019	0.085714286	5/17/2018	1145.4	male	3.541035537	-0.954952354	2533
May2019_05090028-31	2nd_submal	0	3.899	0	0	0	0	0	0	5/9/2019	0.085714286	5/17/2018	1145.4	submal	3.541035537	-0.954952354	2533
May2019_05090028-31	3rd_male	0	5.565	0	0	0	0	0	0	5/9/2019	0.085714286	5/17/2018	1145.4	male	3.541035537	-0.954952354	2533
May2019_05090028-31	other	0	0	0	0	0	0	0	0	5/9/2019	0.085714286	5/17/2018	1145.4	other	3.541035537	-0.954952354	2533
May2019_1770_05290002	1st_female	19.5	24.833	0	0	0	1	0	1	5/29/2019	0	5/15/2019	0	female	-0.833854023	-0.97357626	1770
May2019_1770_05290003-05	1st_female	59.703	128.107	0	0	0	1	0	1	5/29/2019	0	5/15/2019	0	female	-0.833854023	-0.97357626	1770
May2019_2533_05020007	1st_female	8.065	12.164	0	0	0	1	0	0	5/2/2019	4.657142857	5/17/2018	1143.8	female	3.534924289	0.038322597	2533
May2019_2533_05020007	2nd_female	0	8.698	0	0	0	0	0	0	5/2/2019	4.657142857	5/17/2018	1143.8	female	3.534924289	0.038322597	2533
May2019_2533_05070020	1st_male	0	15.463	0	0	0	0	0	0	5/7/2019	3	5/17/2018	1145.4	male	3.541035537	-0.321739573	2533
May2019_2533_05090032	1st_male	0	4.199	0	0	0	0	0	0	5/9/2019	0.085714286	5/17/2018	1145.4	male	3.541035537	-0.954952354	2533
May2019_2533_05090033	1st_submal	0	3.832	0	0	0	0	0	0	5/9/2019	0.085714286	5/17/2018	1145.4	submal	3.541035537	-0.954952354	2533
May2019_2533_051000037	1st_female	0	3.996	0	0	0	0	0	0	5/10/2019	0.085714286	5/17/2018	1145.4	female	3.541035537	-0.954952354	2533
May2019_2533_051000037	1st_subuid	0	5.605	0	0	0	0	0	0	5/10/2019	0.085714286	5/17/2018	1145.4	subuid	3.541035537	-0.954952354	2533
May2019_2533_051000037	2nd_female	0	5.095	0	0	0	0	0	0	5/10/2019	0.085714286	5/17/2018	1145.4	female	3.541035537	-0.954952354	2533
May2019_2533_05100036	1st_uid	0	4.995	0	0	0	0	0	0	5/10/2019	0.085714286	5/17/2018	1145.4	uid	3.541035537	-0.954952354	2533
May2019_2533_05110041	1st_male	0	3.33	0	0	0	0	0	0	5/11/2019	0.114285714	5/17/2018	1145.4	male	3.541035537	-0.948744386	2533
May2019_2533_05110041	1st_uid	0	0.611	0	0	0	0	0	0	5/11/2019	0.114285714	5/17/2018	1145.4	uid	3.541035537	-0.948744386	2533
May2019_2533_05130045-46	1st_female	0	15.594	0	0	0	0	0	0	5/13/2019	0.142857143	5/17/2018	1145.6	female	3.541799443	-0.942536417	2533
May2019_2533_05130045-46	2nd_female	0	25.417	0	0	0	0	0	0	5/13/2019	0.142857143	5/17/2018	1145.6	female	3.541799443	-0.942536417	2533
May2019_2533_05140051	1st_male	0	3.499	0	0	0	0	0	0	5/14/2019	0.228571429	5/17/2018	1146.4	male	3.544855067	-0.923912512	2533
May2019_2533_05140052	1st_male	0	10.197	0	0	0	0	0	0	5/14/2019	0.228571429	5/17/2018	1146.4	male	3.544855067	-0.923912512	2533
May2019_2533_05210007	1st_male	0	6.382	0	0	0	0	0	0	5/21/2019	0	5/15/2019	0	male	-0.833854023	-0.97357626	2533
May2019_2533_05230016-17	1st_female	0	7.265	0	0	0	0	0	0	5/23/2019	0	5/15/2019	0	female	-0.833854023	-0.97357626	2533
May2019_2533_05230016-17	1st_subfem	0	17.595	0	0	0	0	0	0	5/23/2019	0	5/15/2019	0	subfem	-0.833854023	-0.97357626	2533
May2019_2533_05230016-17	other	0	0	0	0	0	0	0	0	5/23/2019	0	5/15/2019	0	other	-0.833854023	-0.97357626	2533
May2019_253305080021-22	1st_female	55.486	58.186	0	0	1	1	0	0	5/8/2019	0.228571429	5/17/2018	1145.4	female	3.541035537	-0.923912512	2533
May2019_253305080021-22	2nd_female	0	64.656	0	0	0	0	0	0	5/8/2019	0.228571429	5/17/2018	1145.4	female	3.541035537	-0.923912512	2533
May2019_4030_05170002-05	1st_female	240.104	240.77	0	0	1	1	0	1	5/17/2019	0.228571429	5/15/2019	0	female	-0.833854023	-0.923912512	4030
May2019_4501_05240014	1st_male	0	8.8	0	0	0	0	0	0	5/24/2019	0	5/15/2019	0	male	-0.833854023	-0.97357626	4501
May2019_4501_05280019	1st_male	0	21.067	0	0	0	0	0	1	5/28/2019	0	5/15/2019	0	male	-0.833854023	-0.97357626	4501
May2019_4503_05170002	1st_female	14.933	23.8	0	0	0	1	0	0	5/17/2019	0.228571429	5/15/2019	0	female	-0.833854023	-0.923912512	4503
May2019_4503_05180003-04	1st_female	99.594	100.261	0	0	0	2	1	0	5/18/2019	0.2	5/15/2019	0	female	-0.833854023	-0.930120481	4503
May2019_4764_0523008	1st_male	0	4.5	0	0	0	0	0	0	5/23/2019	0	5/15/2019	0	male	-0.833854023	-0.97357626	4764
May2019_4764_05240009	1st_male	0	0	0	0	0	0	0	0	5/24/2019	0	5/15/2019	0	male	-0.833854023	-0.97357626	4764
May2019_4764_05240009	1st_submal	0	3.833	0	0	0	0	0	0	5/24/2019	0	5/15/2019	0	submal	-0.833854023	-0.97357626	4764
May2019_4764_05240009	2nd_male	0	4.567	0	0	0	0	0	0	5/24/2019	0	5/15/2019	0	male	-0.833854023	-0.97357626	4764
May2019_4764_05240011	1st_male	0	2.4	0	0	0	0	0	0	5/24/2019	0	5/15/2019	0	male	-0.833854023	-0.97357626	4764
May2019_4764_05240011	1st_submal	0	8.433	0	0	0	0	0	0	5/24/2019	0	5/15/2019	0	submal	-0.833854023	-0.97357626	4764
May2019_4764_05240011	2nd_male	0	5.933	0	0	0	0	0	0	5/24/2019	0	5/15/2019	0	male	-0.833854023	-0.97357626	4764
May2019_4764_05240011	2nd_submal	0	12.333	0	0	0	0	0	0	5/24/2019	0	5/15/2019	0	submal	-0.833854023	-0.97357626	4764
May2019_4764_05240011	3rd_male	0	4	0	0	0	0	0	0	5/24/2019	0	5/15/2019	0	male	-0.833854023	-0.97357626	4764
May2019_4764_05240011	3rd_submal	0	4.767	0	0	0	0	0	0	5/24/2019	0	5/15/2019	0	submal	-0.833854023	-0.97357626	4764
May2019_4764_05300032	1st_male	0	2.7	0	0	0	0	0	0	5/30/2019	0	5/15/2019	0	male	-0.833854023	-0.97357626	4764
May2019_4764_05300033	1st_submal	0	6	0	0	0	0	0	0	5/30/2019	0	5/15/2019	0	submal	-0.833854023	-0.97357626	4764
May2019_4769_05090019	1st_female	0	0	0	0	0	0	0	0	5/9/2019	0.085714286	5/17/2018	1145.4	female	3.541035537	-0.954952354	4769
May2019_4769_05090019	1st_subfem	0	5.967	0	0	0	0	0	0	5/9/2019	0.085714286	5/17/2018	1145.4	subfem	3.541035537	-0.954952354	4769
May2019_4769_05090019	2nd_female	0	3.3	0	0	0	0	0	0	5/9/2019	0.085714286	5/17/2018	1145.4	female	3.541035537	-0.954952354	4769
May2019_4769_05130027-28	1st_male	64.264	68.697	0	0	2	2	2	1	5/13/2019	0.142857143	5/17/2018	1145.6	male	3.541799443	-0.942536417	4769
May2019_4769_05170005	1st_female	0	5.967	0	0	0	0	0	0	5/17/2019	0.228571429	5/15/2019	0	female	-0.833854023	-0.923912512	4769
May2019_4769_05170006	1st_female	8.067	39.533	0	0	0	1	0	1	5/17/2019	0.228571429	5/15/2019	0	female	-0.833854023	-0.923912512	4769
May2019_4769_05180007	1st_uid	0	0	0	0	0	0	0	0	5/18/2019	0.2	5/15/2019	0	uid	-0.833854023	-0.930120481	4769
May2019_4769_05240021	1st_female	0	0	0	0	0	0	0	0	5/24/2019	0	5/15/2019	0	female	-0.833854023	-0.97357626	4769
May2019_4769_05310040	1st_female	0	3.767	0	0	0	0	0	0	5/31/2019	0	5/15/2019	0	female	-0.833854023	-0.97357626	4769
May2019_4769_05310040	1st_subfem	0	4.5	0	0	0	0	0	0	5/31/2019	0	5/15/2019	0	subfem	-0.833854023	-0.97357626	4769
May2019_5815a_05170005	1st_female	21.767	26.3	0	0	0	1	0	0	5/17/2019	0.228571429	5/15/2019	0	female	-0.833854023	-0.923912512	5815
November 2016_4503_11030053-58	1st_female	0	356.476	356.476	33	6	0	0	0	11/3/2016	6.233885714	5/9/2016	30.988	female	-0.71549443	0.380915544	4503
November 2016_4503_11030053-58	1st_uid	262.535	279.084	0	0	0	1	0	0	11/3/2016	6.233885714	5/9/2016	30.988	uid	-0.71549443	0.380915544	4503
November2016_0097_033	1st_female	60.73	60.73	0	0	1	2	0	1	11/1/2016	1.9812	5/9/2016	21.3614	female	-0.752263517	-0.543103312	5815
November2016_0097_033	1st_uid	0	59.125	0	0	0	0	0	0	11/1/2016	1.9812	5/9/2016	21.3614	uid	-0.752263517	-0.543103312	5815
November2016_0097_037-39	1st_subuid	60.287	60.287	0	0	1	1	0	1	11/2/2016	1.375228571	5/9/2016	30.988	subuid	-0.71549443	-0.674768115	5815
November2016_0097_043	1st_male	0	0	0	0	0	0	0	0	11/5/2016	7.641771429	5/9/2016	67.2084	male	-0.577149529	0.686819397	5815
November2016_0097_049	1st_male	47.68	48.226	0	0	0	1	0	1	11/8/2016	6.266542857	5/9/2016	74.8538	male	-0.547947695	0.388011252	5815
November2016_0097_049	2nd_male	28.323	30.924	0	0	0	1	0	1	11/8/2016	6.266542857	5/9/2016	74.8538	male	-0.547947695	0.388011252	5815
November2016_0097_050	1st_female	32.6	36.305	0	0	0	1	0	1	11/8/2016	6.266542857	5/9/2016	74.8538	female	-0.547947695	0.388011252	5815
November2016_0097_052-53	1st_female	56.379	57.452	0	0	1	1	0	1	11/10/2016	1.407885714	5/9/2016	74.8538	female	-0.547947695	-0.667672407	5815
November2016_0097_066	1st_submal	0	31.725	0	0	0	1	0	0	11/13/2016	3.483428571	5/9/2016	99.2378	submal	-0.454812278	-0.216700747	5815
November2016_0097_078	1st_female	18.702	19.477	0	0	0	1	0	1	11/16/2016	3.6576	5/9/2016	100.457	female	-0.450155507	-0.178856971	5815
November2016_0097_078	1st_subuid	14.146	14.146	0	0	0	1	0	1	11/16/2016	3.6576	5/9/2016	100.457	subuid	-0.450155507	-0.178856971	5815
November2016_0097_079	1st_female	0	57.849	0	0	0	0	0	0	11/16/2016	3.6576	5/9/2016	100.457	female	-0.450155507	-0.178856971	5815
November2016_0097_079	2nd_female	0	51.548	0	0	1	0	0	0	11/16/2016	3.6576	5/9/2016	100.457	female	-0.450155507	-0.178856971	5815
November2016_4501_084-122	1st_female	112.08	2179.085	1838.227	5	2	7	0	1	11/2/2016	1.375228571	5/9/2016	30.988	female	-0.71549443	-0.674768115	4501
November2016_4501_084-122	2nd_female	15.756	1898.994	1598.753	23	9	13	2	1	11/2/2016	1.375228571	5/9/2016	30.988	female	-0.71549443	-0.674768115	4501
November2016_4501_11070218-21	1st_female	0	42.936	0	0	2	0	0	0	11/7/2016	7.641771429	5/9/2016	74.8538	female	-0.547947695	0.686819397	4501
November2016_4501_11070218-21	2nd_female	31.169	39.099	0	0	0	1	0	0	11/7/2016	7.641771429	5/9/2016	74.8538	female	-0.547947695	0.686819397	4501
November2016_4501_11070218-21	3rd_female	0	71.609	0	0	1	0	0	0	11/7/2016	7.641771429	5/9/2016	74.8538	female	-0.547947695	0.686819397	4501
November2016_4501_11070220-21	1st_female	9.302	69.218	0	0	1	1	0	1	11/7/2016	7.641771429	5/9/2016	74.8538	female	-0.547947695	0.686819397	4501
November2016_4501_11100230-34	1st_female	52.024	277.551	118.508	13	2	2	0	0	11/10/2016	1.407885714	5/9/2016	74.8538	female	-0.547947695	-0.667672407	4501
November2016_4501_11190005-20	1st_female	8.851	957.447	935.706	46	0	2	0	0	11/19/2016	1.1176	5/9/2016	106.8578	female	-0.42570746	-0.730745366	4501
November2016_4501_11190021-35	1st_female	2.849	900.239	894.303	36	1	1	0	0	11/19/2016	1.1176	5/9/2016	106.8578	female	-0.42570746	-0.730745366	4501
November2016_4501_11190036-50	1st_female	0	847.143	826.421	34	3	1	0	0	11/19/2016	1.1176	5/9/2016	106.8578	female	-0.42570746	-0.730745366	4501
November2016_4501_11190054-57	1st_female	30.545	182.402	150.374	7	3	2	0	0	11/19/2016	1.1176	5/9/2016	106.8578	female	-0.42570746	-0.730745366	4501
November2016_4501_11190054-57	2nd_female	0	11.919	0	0	0	1	0	0	11/19/2016	1.1176	5/9/2016	106.8578	female	-0.42570746	-0.730745366	4501
November2016_4501_11290123-25	1st_uid	0	120.193	119.911	4	3	0	0	0	11/29/2016	8.9916	5/9/2016	171.0182	uid	-0.180644893	0.980108658	4501
November2016_4501_11300132-33	1st_female	9.373	16.9	0	0	0	1	0	0	11/30/2016	8.9916	5/9/2016	171.0182	female	-0.180644893	0.980108658	4501
November2016_4501_11300132-33	1st_uid	58.278	59.85	1.704	0	1	2	0	0	11/30/2016	8.9916	5/9/2016	171.0182	uid	-0.180644893	0.980108658	4501
November2016_4501_123-124	1st_male	0	60.553	55.351	0	0	0	0	1	11/2/2016	1.375228571	5/9/2016	30.988	male	-0.71549443	-0.674768115	4501
November2016_4501_123-124	1st_subuid	0	40.727	0	0	0	1	0	1	11/2/2016	1.375228571	5/9/2016	30.988	subuid	-0.71549443	-0.674768115	4501
November2016_4501_123-124	2nd_male	0	30.676	20.327	0	0	0	0	1	11/2/2016	1.375228571	5/9/2016	30.988	male	-0.71549443	-0.674768115	4501
November2016_4501_123-124	2nd_subuid	0	7.875	0	0	0	1	0	0	11/2/2016	1.375228571	5/9/2016	30.988	subuid	-0.71549443	-0.674768115	4501
November2016_4501_123-124	3rd_male	0	11.924	0	0	1	1	0	0	11/2/2016	1.375228571	5/9/2016	30.988	male	-0.71549443	-0.674768115	4501
November2016_4501_123-124	4th_female	0	0	0	0	0	0	0	0	11/2/2016	1.375228571	5/9/2016	30.988	female	-0.71549443	-0.674768115	4501
November2016_4501_126-127	1st_female	57.103	79.333	10.825	0	1	2	0	0	11/3/2016	6.233885714	5/9/2016	30.988	female	-0.71549443	0.380915544	4501
November2016_4501_126-127	1st_subuid	41.699	119.47	74.842	2	0	1	0	1	11/3/2016	6.233885714	5/9/2016	30.988	subuid	-0.71549443	0.380915544	4501
November2016_4501_135-136	1st_female	14.38	83.857	68.654	3	1	1	0	1	11/4/2016	6.549571429	5/9/2016	64.9986	female	-0.585589926	0.449507387	4501
November2016_4501_137-146	1st_female	41.925	542.145	497.045	22	1	8	1	1	11/4/2016	6.549571429	5/9/2016	64.9986	female	-0.585589926	0.449507387	4501
November2016_4501_137-146	1st_subuid	0	535.7	426.513	0	0	1	0	0	11/4/2016	6.549571429	5/9/2016	64.9986	subuid	-0.585589926	0.449507387	4501
November2016_4501_137-146	2nd_female	0	429.39	0	0	0	2	0	1	11/4/2016	6.549571429	5/9/2016	64.9986	female	-0.585589926	0.449507387	4501
November2016_4501_147-152	1st_female	0	346.601	209.691	5	5	2	0	0	11/5/2016	7.641771429	5/9/2016	67.2084	female	-0.577149529	0.686819397	4501
November2016_4501_147-152	1st_male	16.25	206.011	40.599	0	0	1	0	1	11/5/2016	7.641771429	5/9/2016	67.2084	male	-0.577149529	0.686819397	4501
November2016_4501_147-152	1st_uid	0	211.336	150.912	0	0	2	0	1	11/5/2016	7.641771429	5/9/2016	67.2084	uid	-0.577149529	0.686819397	4501
November2016_4501_147-152	2nd_female	0	244.616	184.139	0	0	0	0	0	11/5/2016	7.641771429	5/9/2016	67.2084	female	-0.577149529	0.686819397	4501
November2016_4501_147-152	3rd_female	0	163.934	0	0	0	0	0	0	11/5/2016	7.641771429	5/9/2016	67.2084	female	-0.577149529	0.686819397	4501
November2016_4501_154-190	1st_female	62.801	1804.859	1288.967	25	3	8	0	1	11/5/2016	7.641771429	5/9/2016	67.2084	female	-0.577149529	0.686819397	4501
November2016_4501_154-190	1st_subuid	49.505	2129.228	1540.714	2	3	5	0	1	11/5/2016	7.641771429	5/9/2016	67.2084	subuid	-0.577149529	0.686819397	4501
November2016_4501_154-190	2nd_female	0	2075.816	1784.941	38	9	7	0	1	11/5/2016	7.641771429	5/9/2016	67.2084	female	-0.577149529	0.686819397	4501
November2016_4501_193-207	1st_female	0	960.441	912.067	20	1	4	0	1	11/6/2016	7.641771429	5/9/2016	74.8538	female	-0.547947695	0.686819397	4501
November2016_4501_208	1st_uid	0	40.296	0	0	0	0	0	0	11/6/2016	7.641771429	5/9/2016	74.8538	uid	-0.547947695	0.686819397	4501
November2016_4501_209-212	1st_female	0	181.388	168.064	9	1	1	0	1	11/6/2016	7.641771429	5/9/2016	74.8538	female	-0.547947695	0.686819397	4501
November2016_4501_225-229	1st_subuid	15.678	257.136	222.277	1	0	1	0	1	11/10/2016	1.407885714	5/9/2016	74.8538	subuid	-0.547947695	-0.667672407	4501
November2016_4503_092	1st_subuid	0	29.119	0	0	1	2	1	1	11/5/2016	7.641771429	5/9/2016	67.2084	subuid	-0.577149529	0.686819397	4503
November2016_4503_11020036-41	1st_female	0	206.156	85.172	8	1	2	0	0	11/2/2016	1.375228571	5/9/2016	30.988	female	-0.71549443	-0.674768115	4503
November2016_4503_11020044-47	1st_female	124.217	131.292	0	0	2	2	0	0	11/2/2016	1.375228571	5/9/2016	30.988	female	-0.71549443	-0.674768115	4503
November2016_4503_11020044-47	1st_uid	0	59.459	0	0	0	0	0	0	11/2/2016	1.375228571	5/9/2016	30.988	uid	-0.71549443	-0.674768115	4503
November2016_4503_11020048-52	1st_female	59.879	59.819	0	0	1	2	0	0	11/2/2016	1.375228571	5/9/2016	30.988	female	-0.71549443	-0.674768115	4503
November2016_4503_11020048-52	1st_male	54.703	59.249	0	0	1	2	0	0	11/2/2016	1.375228571	5/9/2016	30.988	male	-0.71549443	-0.674768115	4503
November2016_4503_11020048-52	1st_uid	0	35.626	0	0	0	0	0	1	11/2/2016	1.375228571	5/9/2016	30.988	uid	-0.71549443	-0.674768115	4503
November2016_4503_11020048-52	2nd_female	14.609	47.357	28.712	5	0	1	0	1	11/2/2016	1.375228571	5/9/2016	30.988	female	-0.71549443	-0.674768115	4503
November2016_4503_11020048-52	2nd_uid	0	7.824	0	0	0	0	0	0	11/2/2016	1.375228571	5/9/2016	30.988	uid	-0.71549443	-0.674768115	4503
November2016_4503_11040060-66	1st_female	60.09	359.92	332.886	15	3	2	0	0	11/4/2016	6.549571429	5/9/2016	64.9986	female	-0.585589926	0.449507387	4503
November2016_4503_11040060-66	2nd_female	0	419.875	418.605	45	1	0	0	0	11/4/2016	6.549571429	5/9/2016	64.9986	female	-0.585589926	0.449507387	4503
November2016_4503_11040067-76	1st_female	60.03	179.52	39.143	3	3	2	0	0	11/4/2016	6.549571429	5/9/2016	64.9986	female	-0.585589926	0.449507387	4503
November2016_4503_11040067-76	1st_uid	0	240.18	240.18	28	0	0	0	0	11/4/2016	6.549571429	5/9/2016	64.9986	uid	-0.585589926	0.449507387	4503
November2016_4503_11040067-76	2nd_uid	0	70.525	30.003	3	0	0	0	0	11/4/2016	6.549571429	5/9/2016	64.9986	uid	-0.585589926	0.449507387	4503
November2016_4503_11040067-76	3rd_uid	0	62.693	62.693	6	0	0	0	0	11/4/2016	6.549571429	5/9/2016	64.9986	uid	-0.585589926	0.449507387	4503
November2016_4503_11050077-091	1st_female	0	852.949	848.745	65	0	0	0	0	11/5/2016	7.641771429	5/9/2016	67.2084	female	-0.577149529	0.686819397	4503
November2016_4503_11050077-091	1st_uid	3.1	123.662	77.205	10	1	0	0	0	11/5/2016	7.641771429	5/9/2016	67.2084	uid	-0.577149529	0.686819397	4503
November2016_4503_11050077-091	2nd_female	77.259	454.039	0	0	2	0	0	0	11/5/2016	7.641771429	5/9/2016	67.2084	female	-0.577149529	0.686819397	4503
November2016_4503_11050077-091	2nd_uid	85.149	121.076	0	0	0	1	0	0	11/5/2016	7.641771429	5/9/2016	67.2084	uid	-0.577149529	0.686819397	4503
November2016_4503_11050077-091	3rd_uid	6.603	268.775	259.823	22	0	2	0	1	11/5/2016	7.641771429	5/9/2016	67.2084	uid	-0.577149529	0.686819397	4503
November2016_4503_11060094-96	1st_female	21.442	80.67	31.634	0	0	1	0	0	11/6/2016	7.641771429	5/9/2016	74.8538	female	-0.547947695	0.686819397	4503
November2016_4503_11060094-96	1st_uid	0	9.275	0	0	0	0	0	0	11/6/2016	7.641771429	5/9/2016	74.8538	uid	-0.547947695	0.686819397	4503
November2016_4503_11070097-99	1st_female	0	32.547	0	0	0	0	0	0	11/7/2016	7.641771429	5/9/2016	74.8538	female	-0.547947695	0.686819397	4503
November2016_4503_11070097-99	1st_uid	5.507	144.975	99.129	5	1	0	0	0	11/7/2016	7.641771429	5/9/2016	74.8538	uid	-0.547947695	0.686819397	4503
November2016_4503_1119002-08	1st_female	31.922	388.824	318.751	29	4	0	1	1	11/19/2016	1.1176	5/9/2016	106.8578	female	-0.42570746	-0.730745366	4503
November2016_4503_1119002-08	1st_uid	174.746	212.755	43.854	0	0	4	0	0	11/19/2016	1.1176	5/9/2016	106.8578	uid	-0.42570746	-0.730745366	4503
November2016_4503_11230011	1st_female	0	29.376	0	0	0	0	0	0	11/23/2016	1.088571429	5/9/2016	108.077	female	-0.421050689	-0.737052662	4503
November2016_4503_11230011	1st_uid	0	46.73	0	0	0	0	0	0	11/23/2016	1.088571429	5/9/2016	108.077	uid	-0.421050689	-0.737052662	4503
November2016_4503_11250014-16	1st_female	23.3	120.12	87.546	7	1	0	1	0	11/25/2016	6.393542857	5/9/2016	124.9934	female	-0.356437993	0.415605671	4503
November2016_4503_11260020-22	1st_male	0	180.06	59.49	0	0	0	0	0	11/26/2016	6.4516	5/9/2016	151.6126	male	-0.254765162	0.428220263	4503
November2016_4503_11260024-28	1st_male	0	266.973	0	0	3	0	0	0	11/26/2016	6.4516	5/9/2016	151.6126	male	-0.254765162	0.428220263	4503
November2016_4503_11300031	1st_uid	0	3.928	0	0	0	0	0	0	11/30/2016	8.9916	5/9/2016	171.0182	uid	-0.180644893	0.980108658	4503
November2016_4503_11300031	2nd_uid	0	15.631	0	0	0	0	0	0	11/30/2016	8.9916	5/9/2016	171.0182	uid	-0.180644893	0.980108658	4503
November2016_4503_11300031	3rd_uid	0	7.902	0	0	0	0	0	0	11/30/2016	8.9916	5/9/2016	171.0182	uid	-0.180644893	0.980108658	4503
November2016_4769_002	1st_female	0	0	0	0	0	0	0	0	10/12/2016	0.580571429	5/9/2016	17.1196	female	-0.768465199	-0.847430341	4769
November2016_4769_002	2nd_female	0	0	0	0	0	0	0	0	10/12/2016	0.580571429	5/9/2016	17.1196	female	-0.768465199	-0.847430341	4769
November2016_4769_012	1st_uid	0	0	0	0	0	0	0	0	10/14/2016	0.4064	5/9/2016	17.1196	uid	-0.768465199	-0.885274117	4769
November2016_4769_050-51	1st_female	69.106	70.435	0	0	0	1	0	1	10/29/2016	0.605971429	5/9/2016	21.3614	female	-0.752263517	-0.841911457	4769
November2016_4769_063	1st_male	0	25.272	0	0	0	1	0	1	11/2/2016	1.375228571	5/9/2016	30.988	male	-0.71549443	-0.674768115	4769
November2016_4769_074	1st_male	24.347	27.231	0	0	1	1	0	1	11/5/2016	7.641771429	5/9/2016	67.2084	male	-0.577149529	0.686819397	4769
November2016_4769_074	2nd_male	11.15	12.999	0	0	0	1	0	1	11/5/2016	7.641771429	5/9/2016	67.2084	male	-0.577149529	0.686819397	4769
November2016_4769_080	1st_female	17.225	21.151	0	0	0	1	0	1	11/7/2016	7.641771429	5/9/2016	74.8538	female	-0.547947695	0.686819397	4769
November2016_4769_080	2nd_female	11.889	14.787	0	0	0	1	0	1	11/7/2016	7.641771429	5/9/2016	74.8538	female	-0.547947695	0.686819397	4769
November2016_4769_081	1st_female	0	4.455	0	0	0	0	0	0	11/7/2016	7.641771429	5/9/2016	74.8538	female	-0.547947695	0.686819397	4769
November2016_4769_083	1st_male	13.853	15.176	0	0	0	1	0	1	11/8/2016	6.266542857	5/9/2016	74.8538	male	-0.547947695	0.388011252	4769
November2016_4769_091	1st_male	0	0	0	0	0	0	0	0	11/10/2016	1.407885714	5/9/2016	74.8538	male	-0.547947695	-0.667672407	4769
November2016_4769_091	1st_subuid	25.125	26.691	0	0	0	1	0	1	11/10/2016	1.407885714	5/9/2016	74.8538	subuid	-0.547947695	-0.667672407	4769
November2016_4769_093	1st_male	38.106	38.374	0	0	0	1	0	1	11/10/2016	1.407885714	5/9/2016	74.8538	male	-0.547947695	-0.667672407	4769
November2016_5898_012-14	1st_female	177.345	179.971	0	0	2	3	0	1	10/17/2016	0	5/9/2016	17.1196	female	-0.768465199	-0.97357626	5898
November2016_5898_015	1st_female	41.304	60.25	18.946	0	3	0	3	1	10/19/2016	0	5/9/2016	17.1196	female	-0.768465199	-0.97357626	5898
November2016_5898_022	1st_female	55.002	55.002	0	0	1	1	0	1	10/21/2016	0	5/9/2016	17.1196	female	-0.768465199	-0.97357626	5898
November2016_5898_027	1st_subuid	0	8.827	0	0	0	0	0	0	10/22/2016	0	5/9/2016	17.1196	subuid	-0.768465199	-0.97357626	5898
November2016_5898_075	1st_female	12.202	12.202	0	0	0	1	0	1	10/28/2016	0.605971429	5/9/2016	21.3614	female	-0.752263517	-0.841911457	5898
November2016_5898_078-83	1st_female	0	83.709	0	0	0	2	0	0	10/29/2016	0.605971429	5/9/2016	21.3614	female	-0.752263517	-0.841911457	5898
November2016_5898_078-83	1st_male	24.196	116.57	86.443	4	0	1	0	1	10/29/2016	0.605971429	5/9/2016	21.3614	male	-0.752263517	-0.841911457	5898
November2016_5898_078-83	2nd_female	0	71.143	0	0	1	1	0	0	10/29/2016	0.605971429	5/9/2016	21.3614	female	-0.752263517	-0.841911457	5898
November2016_5898_078-83	2nd_male	0	9.092	0	0	0	0	0	0	10/29/2016	0.605971429	5/9/2016	21.3614	male	-0.752263517	-0.841911457	5898
November2016_5898_078-83	3rd_male	0	54.032	0	0	0	2	0	0	10/29/2016	0.605971429	5/9/2016	21.3614	male	-0.752263517	-0.841911457	5898
November2016_5898_078-83	4th_female	0	16.644	0	0	0	0	0	0	10/29/2016	0.605971429	5/9/2016	21.3614	female	-0.752263517	-0.841911457	5898
November2016_5898_084	1st_uid	0	0.976	0	0	0	0	0	0	10/29/2016	0.605971429	5/9/2016	21.3614	uid	-0.752263517	-0.841911457	5898
November2016_5898_085	1st_male	0	3.756	0	0	0	0	0	0	10/29/2016	0.605971429	5/9/2016	21.3614	male	-0.752263517	-0.841911457	5898
November2016_5898_086-98	1st_subuid	0	198.809	164.06	0	1	1	0	0	10/30/2016	0.605971429	5/9/2016	21.3614	subuid	-0.752263517	-0.841911457	5898
November2016_5898_086-98	2nd_subuid	86.999	193.983	101.734	2	3	4	1	0	10/30/2016	0.605971429	5/9/2016	21.3614	subuid	-0.752263517	-0.841911457	5898
November2016_5898_099-106	1st_subuid	12.252	119.71	108.83	8	1	0	0	1	10/30/2016	0.605971429	5/9/2016	21.3614	subuid	-0.752263517	-0.841911457	5898
November2016_5898_109-258	1st_female	73.95	4245.23	3429.943	206	1	12	1	1	10/30/2016	0.605971429	5/9/2016	21.3614	female	-0.752263517	-0.841911457	5898
November2016_5898_109-258	1st_male	0	126.017	81.016	3	0	1	0	1	10/30/2016	0.605971429	5/9/2016	21.3614	male	-0.752263517	-0.841911457	5898
November2016_5898_109-258	1st_subfem	0	319.771	82.146	0	0	2	1	1	10/30/2016	0.605971429	5/9/2016	21.3614	subfem	-0.752263517	-0.841911457	5898
November2016_5898_109-258	1st_submal	0	669.834	666.205	0	1	0	0	1	10/30/2016	0.605971429	5/9/2016	21.3614	submal	-0.752263517	-0.841911457	5898
November2016_5898_109-258	1st_subuid	0	2671.612	1779.583	42	7	18	3	1	10/30/2016	0.605971429	5/9/2016	21.3614	subuid	-0.752263517	-0.841911457	5898
November2016_5898_109-258	1st_uid	0	4331.946	4100.656	233	4	6	4	1	10/30/2016	0.605971429	5/9/2016	21.3614	uid	-0.752263517	-0.841911457	5898
November2016_5898_109-258	2nd_female	115.451	2388.649	1379.63	6	1	2	0	1	10/30/2016	0.605971429	5/9/2016	21.3614	female	-0.752263517	-0.841911457	5898
November2016_5898_109-258	2nd_male	141.935	2436.294	2022.443	30	4	7	0	1	10/30/2016	0.605971429	5/9/2016	21.3614	male	-0.752263517	-0.841911457	5898
November2016_5898_109-258	2nd_subuid	0	1172.038	252.455	7	0	3	0	1	10/30/2016	0.605971429	5/9/2016	21.3614	subuid	-0.752263517	-0.841911457	5898
November2016_5898_109-258	2nd_uid	0	0	0	0	0	0	0	0	10/30/2016	0.605971429	5/9/2016	21.3614	uid	-0.752263517	-0.841911457	5898
November2016_5898_109-258	3rd_subuid	0	820.543	0	1	0	0	0	0	10/30/2016	0.605971429	5/9/2016	21.3614	subuid	-0.752263517	-0.841911457	5898
November2016_5898_263-270	1st_female	47.075	257.3	210.765	14	6	3	3	1	10/31/2016	0.605971429	5/9/2016	21.3614	female	-0.752263517	-0.841911457	5898
November2016_5898_271	1st_female	0	14.759	14.23	2	1	0	0	1	10/31/2016	0.605971429	5/9/2016	21.3614	female	-0.752263517	-0.841911457	5898
November2016_5898_272-275	1st_female	0	60.202	60.202	3	1	0	0	1	10/31/2016	0.605971429	5/9/2016	21.3614	female	-0.752263517	-0.841911457	5898
November2016_5898_293-325	1st_female	24.65	1873.026	1799.727	165	11	4	2	1	11/2/2016	1.375228571	5/9/2016	30.988	female	-0.71549443	-0.674768115	5898
November2017_4501_004-005	1st_female	50.64	118.69	0	0	0	1	0	0	10/13/2017	9.828571429	5/14/2017	74.2	female	-0.550444904	1.161964886	4501
November2017_4501_006-037	1st_female	0	1918.159	1031.208	80	12	19	2	0	10/13/2017	9.828571429	5/14/2017	74.2	female	-0.550444904	1.161964886	4501
November2017_4501_038-042	1st_female	292.219	298.755	0	11	8	6	0	0	10/13/2017	9.828571429	5/14/2017	74.2	female	-0.550444904	1.161964886	4501
November2017_4501_044-052	1st_female	12.845	305.325	0	0	0	1	0	0	10/13/2017	9.828571429	5/14/2017	74.2	female	-0.550444904	1.161964886	4501
November2017_4501_044-052	1st_male	397.363	501.531	0	2	3	6	1	0	10/13/2017	9.828571429	5/14/2017	74.2	male	-0.550444904	1.161964886	4501
November2017_4501_044-052	1st_submal	388.079	404.675	0	5	7	10	5	0	10/13/2017	9.828571429	5/14/2017	74.2	submal	-0.550444904	1.161964886	4501
November2017_4501_044-052	2nd_male	112.281	174.06	0	2	2	7	0	1	10/13/2017	9.828571429	5/14/2017	74.2	male	-0.550444904	1.161964886	4501
November2017_4501_053-069	1st_male	289.994	1013.454	143.55	26	12	19	5	1	10/14/2017	9.828571429	5/14/2017	74.4	male	-0.549680998	1.161964886	4501
November2017_4501_053-069	1st_subuid	127.25	500.081	125.137	13	0	4	2	1	10/14/2017	9.828571429	5/14/2017	74.4	subuid	-0.549680998	1.161964886	4501
November2017_4501_053-069	2nd_male	37.373	600.338	167.969	17	2	9	1	0	10/14/2017	9.828571429	5/14/2017	74.4	male	-0.549680998	1.161964886	4501
November2017_4501_053-069	3rd_male	266.79	554.737	73.189	14	9	9	1	0	10/14/2017	9.828571429	5/14/2017	74.4	male	-0.549680998	1.161964886	4501
November2017_4501_053-069	4th_male	135.005	884.238	254.81	31	5	17	4	1	10/14/2017	9.828571429	5/14/2017	74.4	male	-0.549680998	1.161964886	4501
November2017_4501_072-075	1st_male	231.586	237.252	0	3	6	9	1	1	10/15/2017	9.828571429	5/14/2017	74.4	male	-0.549680998	1.161964886	4501
November2017_4501_076	1st_male	47.555	52.554	0	0	0	2	0	0	10/15/2017	9.828571429	5/14/2017	74.4	male	-0.549680998	1.161964886	4501
November2017_4501_085-108	1st_female	210.006	1367.51	122.65	10	9	13	1	0	10/17/2017	9.742857143	5/14/2017	74.8	female	-0.548153186	1.14334098	4501
November2017_4501_085-108	2nd_female	329.517	1016.278	284.945	16	4	11	0	1	10/17/2017	9.742857143	5/14/2017	74.8	female	-0.548153186	1.14334098	4501
November2017_4501_109-110	1st_female	90.686	116.715	0	0	3	2	0	1	10/18/2017	10.85714286	5/14/2017	75.8	female	-0.544333656	1.38545175	4501
November2017_4501_115	1st_female	0	4.848	0	0	0	0	0	0	10/20/2017	3.885714286	5/14/2017	101.6	female	-0.445789784	-0.129292551	4501
November2017_4501_116-147	1st_female	98.758	1602.497	379.515	27	18	20	1	0	10/20/2017	3.885714286	5/14/2017	101.6	female	-0.445789784	-0.129292551	4501
November2017_4501_148-150	1st_female	45.581	118.844	0	0	2	3	0	1	10/20/2017	3.885714286	5/14/2017	101.6	female	-0.445789784	-0.129292551	4501
November2017_4501_153	1st_female	49.794	57.159	4.217	1	2	2	1	0	10/21/2017	4.571428571	5/14/2017	101.6	female	-0.445789784	0.019698692	4501
November2017_4501_154-187	1st_female	246.344	2012.294	942.981	85	21	23	0	1	10/21/2017	4.571428571	5/14/2017	101.6	female	-0.445789784	0.019698692	4501
November2017_4501_190-200	1st_female	137.781	633.765	492.564	15	1	3	1	0	10/22/2017	4.571428571	5/14/2017	106.4	female	-0.42745604	0.019698692	4501
November2017_4501_201-225	1st_female	89.877	1379.346	503.265	35	8	11	2	1	10/22/2017	4.571428571	5/14/2017	106.4	female	-0.42745604	0.019698692	4501
November2017_4501_201-225	2nd_female	67.491	1409.711	870.241	95	8	15	2	1	10/22/2017	4.571428571	5/14/2017	106.4	female	-0.42745604	0.019698692	4501
November2017_4501_235	1st_uid	0	3.996	0	0	0	0	0	0	10/28/2017	5.828571429	5/14/2017	120.4	uid	-0.373982622	0.292849303	4501
November2017_4503_10120002-4	1st_female	37.387	178.513	0	0	2	1	0	1	10/12/2017	9.8	5/14/2017	22.8	female	-0.746768741	1.155756917	4503
November2017_4503_10140006-8	1st_female	22.52	120.54	0	0	0	1	0	1	10/14/2017	9.828571429	5/14/2017	74.4	female	-0.549680998	1.161964886	4503
November2017_4503_10140006-8	2nd_female	0	59.36	0	0	0	0	0	0	10/14/2017	9.828571429	5/14/2017	74.4	female	-0.549680998	1.161964886	4503
November2017_4503_10150010	1st_male	12.849	59.631	0	0	0	1	0	1	10/15/2017	9.828571429	5/14/2017	74.4	male	-0.549680998	1.161964886	4503
November2017_4503_10150012-13	1st_female	29.061	73.004	0	0	0	1	0	1	10/15/2017	9.828571429	5/14/2017	74.4	female	-0.549680998	1.161964886	4503
November2017_4503_10150012-13	1st_male	0	29.269	0	0	0	0	0	0	10/15/2017	9.828571429	5/14/2017	74.4	male	-0.549680998	1.161964886	4503
November2017_4503_10170014	1st_submal	0	7.402	0	0	0	0	0	1	10/17/2017	9.742857143	5/14/2017	74.8	submal	-0.548153186	1.14334098	4503
November2017_4503_10170014	1st_uid	0	0	0	0	0	0	0	0	10/17/2017	9.742857143	5/14/2017	74.8	uid	-0.548153186	1.14334098	4503
November2017_4503_10170014	2nd_submal	0	0	0	0	0	0	0	0	10/17/2017	9.742857143	5/14/2017	74.8	submal	-0.548153186	1.14334098	4503
November2017_4503_10170014	2nd_uid	0	0	0	0	0	0	0	0	10/17/2017	9.742857143	5/14/2017	74.8	uid	-0.548153186	1.14334098	4503
November2017_4503_10170015-16	1st_female	38.654	109.003	0	0	0	1	0	1	10/17/2017	9.742857143	5/14/2017	74.8	female	-0.548153186	1.14334098	4503
November2017_4503_10180017-20	1st_female	48.901	51.817	0	0	1	1	0	1	10/18/2017	10.85714286	5/14/2017	75.8	female	-0.544333656	1.38545175	4503
November2017_4503_10180017-20	2nd_female	26.733	136.274	0	0	0	2	0	0	10/18/2017	10.85714286	5/14/2017	75.8	female	-0.544333656	1.38545175	4503
November2017_4503_10190021-60	1st_female	56.828	2182.292	0	0	1	1	0	1	10/19/2017	3.914285714	5/14/2017	98.8	female	-0.456484468	-0.123084583	4503
November2017_4503_10190021-60	2nd_female	12.151	2339.941	0	0	1	0	0	1	10/19/2017	3.914285714	5/14/2017	98.8	female	-0.456484468	-0.123084583	4503
November2017_4503_10190021-60	3rd_female	0	1823.709	0	0	0	0	0	1	10/19/2017	3.914285714	5/14/2017	98.8	female	-0.456484468	-0.123084583	4503
November2017_4503_10210062-112	1st_female	48.874	3024.361	1526.936	106	13	5	0	0	10/21/2017	4.571428571	5/14/2017	101.6	female	-0.445789784	0.019698692	4503
November2017_4503_10220113-114	1st_female	36.358	60.63	0	0	0	1	0	0	10/22/2017	4.571428571	5/14/2017	106.4	female	-0.42745604	0.019698692	4503
November2017_4503_10220113-114	2nd_female	34.949	81.103	0	0	0	1	0	1	10/22/2017	4.571428571	5/14/2017	106.4	female	-0.42745604	0.019698692	4503
November2017_4503_10230115-122	1st_female	0	479.969	118.588	5	0	1	0	1	10/23/2017	4.514285714	5/14/2017	106.4	female	-0.42745604	0.007282755	4503
November2017_4503_10230123-124	1st_female	59.931	60.581	0	0	1	3	0	1	10/23/2017	4.514285714	5/14/2017	106.4	female	-0.42745604	0.007282755	4503
November2017_4503_10240125-128	1st_female	79.528	118.804	0	0	1	2	0	0	10/24/2017	4.371428571	5/14/2017	106.4	female	-0.42745604	-0.023757088	4503
November2017_4503_10240125-128	1st_submal	22.556	113.033	0	0	0	1	0	0	10/24/2017	4.371428571	5/14/2017	106.4	submal	-0.42745604	-0.023757088	4503
November2017_4503_10240129-130	1st_female	52.271	62.546	0	0	1	1	0	1	10/24/2017	4.371428571	5/14/2017	106.4	female	-0.42745604	-0.023757088	4503
November2017_4503_10250131	1st_male	0	36.203	0	0	0	0	0	0	10/25/2017	1.085714286	5/14/2017	106.4	male	-0.42745604	-0.737673459	4503
November2017_4503_10250132-133	1st_female	43.202	74.251	0	0	0	1	0	1	10/25/2017	1.085714286	5/14/2017	106.4	female	-0.42745604	-0.737673459	4503
November2017_4503_10250134-140	1st_female	67.408	420	0	0	0	1	0	1	10/25/2017	1.085714286	5/14/2017	106.4	female	-0.42745604	-0.737673459	4503
November2017_4503_10250141	1st_uid	0	42.596	0	0	0	0	0	0	10/25/2017	1.085714286	5/14/2017	106.4	uid	-0.42745604	-0.737673459	4503
November2017_4503_10250142	1st_uid	0	58.918	0	0	0	0	0	0	10/25/2017	1.085714286	5/14/2017	106.4	uid	-0.42745604	-0.737673459	4503
November2017_4503_10280143-168	1st_female	57.204	1417.364	1156.711	50	7	4	0	1	10/28/2017	5.828571429	5/14/2017	120.4	female	-0.373982622	0.292849303	4503
November2017_4503_10280143-168	2nd_female	0	1544.986	476.952	32	0	0	0	0	10/28/2017	5.828571429	5/14/2017	120.4	female	-0.373982622	0.292849303	4503
November2017_4503_10280143-168	3rd_female	0	1150.997	990.318	96	3	1	0	1	10/28/2017	5.828571429	5/14/2017	120.4	female	-0.373982622	0.292849303	4503
November2017_4503_10280169-179	1st_female	198.323	420.27	108.278	6	4	6	0	1	10/28/2017	5.828571429	5/14/2017	120.4	female	-0.373982622	0.292849303	4503
November2017_4503_10280169-179	2nd_female	101.024	376.355	66.036	1	1	1	1	0	10/28/2017	5.828571429	5/14/2017	120.4	female	-0.373982622	0.292849303	4503
November2017_4503_10290180-216	1st_female	113.06	1679.283	1097.842	60	4	4	0	0	10/29/2017	6.457142857	5/14/2017	147.2	female	-0.27161922	0.429424609	4503
November2017_4503_10290180-216	2nd_female	0	704.431	219.095	3	0	0	0	0	10/29/2017	6.457142857	5/14/2017	147.2	female	-0.27161922	0.429424609	4503
November2017_4503_10290180-216	3rd_female	0	1223.511	602.299	26	1	1	0	0	10/29/2017	6.457142857	5/14/2017	147.2	female	-0.27161922	0.429424609	4503
November2017_4503_10290217-230	1st_female	0	725.023	0	0	0	0	0	0	10/29/2017	6.457142857	5/14/2017	147.2	female	-0.27161922	0.429424609	4503
November2017_4503_10290217-230	2nd_female	36.089	725.643	303.843	20	3	3	0	1	10/29/2017	6.457142857	5/14/2017	147.2	female	-0.27161922	0.429424609	4503
November2017_4769_10130005-10	1st_male	280.343	341.971	0	0	2	5	0	1	10/13/2017	9.828571429	5/14/2017	74.2	male	-0.550444904	1.161964886	4769
November2017_4769_10130011-12	1st_female	85.803	86.228	0	0	1	4	1	1	10/13/2017	9.828571429	5/14/2017	74.2	female	-0.550444904	1.161964886	4769
November2017_4769_10150043	1st_female	44.493	52.272	0	0	1	2	0	0	10/15/2017	9.828571429	5/14/2017	74.4	female	-0.549680998	1.161964886	4769
November2017_4769_10150044-46	1st_male	102.509	106.787	0	0	1	3	0	1	10/15/2017	9.828571429	5/14/2017	74.4	male	-0.549680998	1.161964886	4769
November2017_4769_10170061	1st_submal	41.217	43.838	0	0	2	1	0	0	10/17/2017	9.742857143	5/14/2017	74.8	submal	-0.548153186	1.14334098	4769
November2017_4769_10170061	1st_uid	0	0	0	0	0	0	0	0	10/17/2017	9.742857143	5/14/2017	74.8	uid	-0.548153186	1.14334098	4769
November2017_4769_10170063	1st_uid	0	0	0	0	0	0	0	0	10/17/2017	9.742857143	5/14/2017	74.8	uid	-0.548153186	1.14334098	4769
November2017_4769_10180070	1st_female	0	0	0	0	0	0	0	0	10/18/2017	10.85714286	5/14/2017	75.8	female	-0.544333656	1.38545175	4769
November2017_4769_10180070	1st_uid	0	0	0	0	0	0	0	0	10/18/2017	10.85714286	5/14/2017	75.8	uid	-0.544333656	1.38545175	4769
November2017_4769_10180071	1st_male	0	0	0	0	0	0	0	0	10/18/2017	10.85714286	5/14/2017	75.8	male	-0.544333656	1.38545175	4769
November2017_4769_10260123-128	1st_female	184.153	251.397	0	0	2	4	0	1	10/26/2017	2.457142857	5/14/2017	106.4	female	-0.42745604	-0.439690973	4769
November2017_4769_10260123-128	1st_uid	0	13.98	0	0	0	0	0	0	10/26/2017	2.457142857	5/14/2017	106.4	uid	-0.42745604	-0.439690973	4769
November2017_4769_10260132	1st_uid	0	0	0	0	0	0	0	0	10/26/2017	2.457142857	5/14/2017	106.4	uid	-0.42745604	-0.439690973	4769
November2017_4769_10260134	1st_male	0	0	0	0	0	0	0	0	10/26/2017	2.457142857	5/14/2017	106.4	male	-0.42745604	-0.439690973	4769
November2017_4769_10270135	1st_female	10.275	15.248	0	0	0	1	0	0	10/27/2017	2.685714286	5/14/2017	118.8	female	-0.38009387	-0.390027226	4769
November2017_5815_10130004	1st_female	53.538	58	0	0	0	1	0	1	10/13/2017	9.828571429	5/14/2017	74.2	female	-0.550444904	1.161964886	5815
November2017_5815_10150009-10	1st_female	43.498	48.801	0	0	1	1	0	0	10/15/2017	9.828571429	5/14/2017	74.4	female	-0.549680998	1.161964886	5815
November2017_5815_10150009-10	1st_male	57.027	58.868	0	0	2	2	0	0	10/15/2017	9.828571429	5/14/2017	74.4	male	-0.549680998	1.161964886	5815
November2017_5815_10150011	1st_male	11.052	13.962	0	0	0	1	0	1	10/15/2017	9.828571429	5/14/2017	74.4	male	-0.549680998	1.161964886	5815
November2017_5815_10150011	1st_submal	0	21.484	0	0	0	0	0	0	10/15/2017	9.828571429	5/14/2017	74.4	submal	-0.549680998	1.161964886	5815
November2017_5815_10150011	1st_uid	0	0	0	0	0	0	0	0	10/15/2017	9.828571429	5/14/2017	74.4	uid	-0.549680998	1.161964886	5815
November2017_5815_10180015	1st_female	8.45	13.771	0	0	0	1	0	1	10/18/2017	10.85714286	5/14/2017	75.8	female	-0.544333656	1.38545175	5815
November2017_5815_10220023	1st_female	34.866	36.407	0	0	0	1	0	1	10/22/2017	4.571428571	5/14/2017	106.4	female	-0.42745604	0.019698692	5815
November2017_5815_10260032-34	1st_female	80.755	131.095	0	0	0	1	0	1	10/26/2017	2.457142857	5/14/2017	106.4	female	-0.42745604	-0.439690973	5815
November2017_5815_10260036	1st_subuid	0	0	0	0	0	0	0	0	10/26/2017	2.457142857	5/14/2017	106.4	subuid	-0.42745604	-0.439690973	5815
November2017_5815_10270040	1st_female	0	0	0	0	0	0	0	0	10/27/2017	2.685714286	5/14/2017	118.8	female	-0.38009387	-0.390027226	5815
November2017_5815_10270040	1st_male	0	72.693	0	0	0	0	0	1	10/27/2017	2.685714286	5/14/2017	118.8	male	-0.38009387	-0.390027226	5815
November2017_5815_10280045	1st_female	24.7	27.044	0	0	0	1	0	1	10/28/2017	5.828571429	5/14/2017	120.4	female	-0.373982622	0.292849303	5815
November2017_5815_10280045	1st_uid	0	0	0	0	0	0	0	1	10/28/2017	5.828571429	5/14/2017	120.4	uid	-0.373982622	0.292849303	5815
November2017_5815_10280045	2nd_female	0	0	0	0	0	0	0	0	10/28/2017	5.828571429	5/14/2017	120.4	female	-0.373982622	0.292849303	5815
November2017_5815_10280045	2nd_uid	0	0	0	0	0	0	0	0	10/28/2017	5.828571429	5/14/2017	120.4	uid	-0.373982622	0.292849303	5815
November2017_5815_10280045	3rd_female	0	0	0	0	0	0	0	0	10/28/2017	5.828571429	5/14/2017	120.4	female	-0.373982622	0.292849303	5815
November2017_5815_10280045	4th_female	0	0	0	0	0	0	0	0	10/28/2017	5.828571429	5/14/2017	120.4	female	-0.373982622	0.292849303	5815
November2017_5815_10300047	1st_uid	0	0	0	0	0	0	0	0	10/30/2017	6.485714286	5/14/2017	151.6	uid	-0.254813288	0.435632577	5815
November2017_5815_10310050	1st_submal	7.102	42.886	0	0	0	1	0	1	10/31/2017	6.485714286	5/14/2017	151.8	submal	-0.254049382	0.435632577	5815
November2017_5815_11020055	1st_female	48.404	59.756	0	0	0	1	0	1	11/2/2017	4.714285714	5/14/2017	151.8	female	-0.254049382	0.050738534	5815
November2017_5815_11040063	1st_female	2.851	16.466	0	0	0	1	0	1	11/4/2017	0.657142857	5/14/2017	151.8	female	-0.254049382	-0.830792985	5815
November2017_5815_11090075-76	1st_male	57.024	60.199	0	0	1	1	4	1	11/9/2017	7.085714286	5/14/2017	201.2	male	-0.065364605	0.565999915	5815
November2017_5815_11090075-76	1st_submal	13.591	57.345	0	0	1	1	0	0	11/9/2017	7.085714286	5/14/2017	201.2	submal	-0.065364605	0.565999915	5815
November2017_5815_11090075-76	2nd_male	19.329	34.571	0	0	1	1	0	1	11/9/2017	7.085714286	5/14/2017	201.2	male	-0.065364605	0.565999915	5815
November2017_5815_11090075-76	2nd_submal	0	44.099	0	0	0	0	0	0	11/9/2017	7.085714286	5/14/2017	201.2	submal	-0.065364605	0.565999915	5815
November2017_5815_11090075-76	3rd_submal	7.399	11.082	0	0	0	0	1	0	11/9/2017	7.085714286	5/14/2017	201.2	submal	-0.065364605	0.565999915	5815
November2017_581510150007-8	1st_female	67.089	68.917	0	0	0	1	1	1	10/15/2017	9.828571429	5/14/2017	74.4	female	-0.549680998	1.161964886	5815
November2018_1770_10180016-17	1st_female	9.226	60.339	0	0	0	1	0	1	10/18/2018	2.885714286	5/17/2018	14	female	-0.780380604	-0.346571447	1770
November2018_1770_10200019	1st_female	20.71	24.462	0	0	0	1	0	0	10/20/2018	6.828571429	5/17/2018	46.6	female	-0.655863929	0.510128199	1770
November2018_1770_10260037-49	1st_female	590.997	780.145	0	0	11	12	4	1	10/26/2018	0.428571429	5/17/2018	49.6	female	-0.644405339	-0.880456733	1770
November2018_1770_10310059-65	1st_female	260.423	344.691	0	0	4	4	0	1	10/31/2018	2.2	5/17/2018	57	female	-0.616140818	-0.495562689	1770
November2018_1770_11010067	1st_uid	0	0	0	0	0	0	0	0	11/1/2018	2.2	5/17/2018	65	uid	-0.585584579	-0.495562689	1770
November2018_1770_11010068	1st_female	46.99	55.858	0	0	2	2	0	0	11/1/2018	2.2	5/17/2018	65	female	-0.585584579	-0.495562689	1770
November2018_1770_11040073-152	1st_female	12.897	2923.393	2668.237	250	7	3	4	1	11/4/2018	2.628571429	5/17/2018	68	female	-0.574125989	-0.402443163	1770
November2018_1770_11040073-152	2nd_female	8.24	1952.982	735.759	80	3	4	0	1	11/4/2018	2.628571429	5/17/2018	68	female	-0.574125989	-0.402443163	1770
November2018_1770_11040073-152	3rd_female	0	133.175	0	0	0	0	0	0	11/4/2018	2.628571429	5/17/2018	68	female	-0.574125989	-0.402443163	1770
November2018_1770_11040073-152	4th_female	0	1140	787.39	38	2	2	0	0	11/4/2018	2.628571429	5/17/2018	68	female	-0.574125989	-0.402443163	1770
November2018_1770_11080168-200	1st_female	22.425	1840.882	1710.038	128	4	2	0	1	11/8/2018	2.085714286	5/17/2018	79.4	female	-0.530583348	-0.520394563	1770
November2018_1770_11080168-200	2nd_female	49.213	1021.366	591.11	27	2	1	0	1	11/8/2018	2.085714286	5/17/2018	79.4	female	-0.530583348	-0.520394563	1770
November2018_1770_11080168-200	3rd_female	6.489	68.256	0	0	0	1	0	1	11/8/2018	2.085714286	5/17/2018	79.4	female	-0.530583348	-0.520394563	1770
November2018_1770_11110210-214	1st_female	57.755	159.398	77.228	2	1	3	0	0	11/11/2018	1.885714286	5/17/2018	79.6	female	-0.529819442	-0.563850342	1770
November2018_1770_11110210-214	1st_male	6.497	16.107	0	0	0	1	0	0	11/11/2018	1.885714286	5/17/2018	79.6	male	-0.529819442	-0.563850342	1770
November2018_1770_11110210-214	1st_uid	0	16.372	0	0	0	0	0	0	11/11/2018	1.885714286	5/17/2018	79.6	uid	-0.529819442	-0.563850342	1770
November2018_1770_11110215	1st_female	0	59.855	0	0	0	0	0	0	11/11/2018	1.885714286	5/17/2018	79.6	female	-0.529819442	-0.563850342	1770
November2018_1770_11160003-6	1st_female	69.2	225.065	103.628	4	5	1	0	1	11/16/2018	0.228571429	5/17/2018	81.2	female	-0.523708194	-0.923912512	1770
November2018_1770_11230125-152	1st_female	0	1684.751	1602.727	146	0	0	0	1	11/23/2018	14.88571429	5/17/2018	128.8	female	-0.34189857	2.260775301	1770
November2018_1781_10190027-28	1st_female	35.524	67.76	0	0	0	1	0	1	10/19/2018	6.4	5/17/2018	22	female	-0.749824365	0.417008672	1781
November2018_1781_10200039	1st_female	54.053	59.38	0	0	0	1	0	1	10/20/2018	6.828571429	5/17/2018	46.6	female	-0.655863929	0.510128199	1781
November2018_1781_10210044-45	1st_female	41.244	48.708	0	0	0	1	0	0	10/21/2018	6.314285714	5/17/2018	49.6	female	-0.644405339	0.398384767	1781
November2018_1781_10210044-45	1st_submal	0	90.934	0	0	0	0	0	0	10/21/2018	6.314285714	5/17/2018	49.6	submal	-0.644405339	0.398384767	1781
November2018_1781_10210044-45	2nd_female	46.685	81.202	0	0	0	1	0	0	10/21/2018	6.314285714	5/17/2018	49.6	female	-0.644405339	0.398384767	1781
November2018_1781_10220047	1st_female	39.249	47.5	0	0	0	1	0	1	10/22/2018	5.714285714	5/17/2018	49.6	female	-0.644405339	0.268017429	1781
November2018_1781_10220047	1st_subfem	0	56.021	0	0	0	0	0	0	10/22/2018	5.714285714	5/17/2018	49.6	subfem	-0.644405339	0.268017429	1781
November2018_1781_11020072-73	1st_female	0	67.382	0	0	0	0	0	0	11/2/2018	2.571428571	5/17/2018	65	female	-0.585584579	-0.4148591	1781
November2018_1781_11020072-73	1st_submal	0	84.362	0	0	0	0	0	0	11/2/2018	2.571428571	5/17/2018	65	submal	-0.585584579	-0.4148591	1781
November2018_1781_11070081	1st_female	0	4.423	0	0	0	0	0	0	11/7/2018	2.057142857	5/17/2018	68	female	-0.574125989	-0.526602532	1781
November2018_1781_11070081	1st_submal	0	17.417	0	0	0	0	0	0	11/7/2018	2.057142857	5/17/2018	68	submal	-0.574125989	-0.526602532	1781
November2018_1781_11090002	1st_subuid	0	8.535	0	0	0	0	0	0	11/9/2018	1.714285714	5/17/2018	79.6	subuid	-0.529819442	-0.601098153	1781
November2018_1781_11120013-16	1st_female	36.745	63.196	0	0	1	1	0	0	11/12/2018	1.885714286	5/17/2018	81.2	female	-0.523708194	-0.563850342	1781
November2018_1781_11120013-16	1st_subfem	0	14.999	0	0	0	0	0	0	11/12/2018	1.885714286	5/17/2018	81.2	subfem	-0.523708194	-0.563850342	1781
November2018_1781_11120013-16	2nd_female	34.251	93.394	0	0	0	1	0	1	11/12/2018	1.885714286	5/17/2018	81.2	female	-0.523708194	-0.563850342	1781
November2018_1781_11120013-16	3rd_female	37.695	41.449	0	0	0	1	0	1	11/12/2018	1.885714286	5/17/2018	81.2	female	-0.523708194	-0.563850342	1781
November2018_1781_11130036	1st_female	0	24.156	0	0	0	0	0	1	11/13/2018	1.885714286	5/17/2018	81.2	female	-0.523708194	-0.563850342	1781
November2018_2533_10130013	1st_male	4.729	7.672	0	0	1	0	0	0	10/13/2018	0	5/17/2018	1.8	male	-0.826978869	-0.97357626	2533
November2018_2533_10130013	2nd_male	4.75	8.002	0	0	0	1	0	0	10/13/2018	0	5/17/2018	1.8	male	-0.826978869	-0.97357626	2533
November2018_2533_10150023-24	1st_male	0	43.752	0	0	0	0	0	0	10/15/2018	1.114285714	5/17/2018	5.4	male	-0.813228561	-0.73146549	2533
November2018_2533_10150023-24	2nd_male	0	14.495	0	0	0	0	0	0	10/15/2018	1.114285714	5/17/2018	5.4	male	-0.813228561	-0.73146549	2533
November2018_2533_10150023-24	3rd_male	0	0	0	0	0	0	0	0	10/15/2018	1.114285714	5/17/2018	5.4	male	-0.813228561	-0.73146549	2533
November2018_2533_10280082-86	1st_female	0	15.743	0	0	0	0	0	0	10/28/2018	0	5/17/2018	49.6	female	-0.644405339	-0.97357626	2533
November2018_2533_10280082-86	1st_male	0	100.126	92.897	0	0	0	0	0	10/28/2018	0	5/17/2018	49.6	male	-0.644405339	-0.97357626	2533
November2018_2533_10280082-86	1st_submal	39.746	162.615	8.754	2	1	1	0	1	10/28/2018	0	5/17/2018	49.6	submal	-0.644405339	-0.97357626	2533
November2018_2533_10280082-86	1st_subuid	0	0	0	0	0	0	0	0	10/28/2018	0	5/17/2018	49.6	subuid	-0.644405339	-0.97357626	2533
November2018_2533_10280082-86	2nd_male	0	94.924	0	0	0	0	0	0	10/28/2018	0	5/17/2018	49.6	male	-0.644405339	-0.97357626	2533
November2018_2533_10280082-86	2nd_submal	0	15.996	0	0	0	0	0	0	10/28/2018	0	5/17/2018	49.6	submal	-0.644405339	-0.97357626	2533
November2018_2533_10280082-86	3rd_male	32.245	58.442	0	0	1	0	0	1	10/28/2018	0	5/17/2018	49.6	male	-0.644405339	-0.97357626	2533
November2018_2533_10280082-86	4th_male	0	15.603	0	0	0	0	0	0	10/28/2018	0	5/17/2018	49.6	male	-0.644405339	-0.97357626	2533
November2018_2533_10280082-86	5th_male	0	0	0	0	0	0	0	0	10/28/2018	0	5/17/2018	49.6	male	-0.644405339	-0.97357626	2533
November2018_2533_10280082-86	6th_male	0	6.747	0	0	0	0	0	0	10/28/2018	0	5/17/2018	49.6	male	-0.644405339	-0.97357626	2533
November2018_2533_10280087-91	1st_male	0	0	0	0	0	0	0	0	10/28/2018	0	5/17/2018	49.6	male	-0.644405339	-0.97357626	2533
November2018_2533_10280087-91	1st_subfem	0	141.932	0	0	0	0	0	1	10/28/2018	0	5/17/2018	49.6	subfem	-0.644405339	-0.97357626	2533
November2018_2533_10280087-91	1st_submal	0	17.613	0	0	0	0	0	0	10/28/2018	0	5/17/2018	49.6	submal	-0.644405339	-0.97357626	2533
November2018_2533_10280087-91	1st_uid	0	0	0	0	0	0	0	0	10/28/2018	0	5/17/2018	49.6	uid	-0.644405339	-0.97357626	2533
November2018_2533_10310127-129	1st_female	79.168	123.819	39.641	0	1	1	0	0	10/31/2018	2.2	5/17/2018	57	female	-0.616140818	-0.495562689	2533
November2018_2533_11070259	1st_male	0	6.501	0	0	0	0	0	0	11/7/2018	2.057142857	5/17/2018	68	male	-0.574125989	-0.526602532	2533
November2018_2533_11070259	1st_submal	0	4.579	0	0	0	0	0	0	11/7/2018	2.057142857	5/17/2018	68	submal	-0.574125989	-0.526602532	2533
November2018_2533_11070259	2nd_submal	0	7.251	0	0	0	0	0	0	11/7/2018	2.057142857	5/17/2018	68	submal	-0.574125989	-0.526602532	2533
November2018_2533_11080266-268	1st_male	0	0	0	0	0	0	0	0	11/8/2018	2.085714286	5/17/2018	79.4	male	-0.530583348	-0.520394563	2533
November2018_2533_11080266-268	1st_submal	25.654	115.575	20.696	2	2	1	0	1	11/8/2018	2.085714286	5/17/2018	79.4	submal	-0.530583348	-0.520394563	2533
November2018_2533_11080266-268	2nd_male	0	0	0	0	0	0	0	0	11/8/2018	2.085714286	5/17/2018	79.4	male	-0.530583348	-0.520394563	2533
November2018_2533_11290461-462	1st_female	19.753	104.65	0	0	1	1	0	0	11/29/2018	9.942857143	5/17/2018	198.4	female	-0.076059289	1.186796759	2533
November2018_2533_11290461-462	1st_male	0	61.909	52.266	0	0	0	0	1	11/29/2018	9.942857143	5/17/2018	198.4	male	-0.076059289	1.186796759	2533
November2018_4030_10130012	1st_female	19.75	22.655	0	0	1	1	0	1	10/13/2018	0	5/17/2018	1.8	female	-0.826978869	-0.97357626	4030
November2018_4030_10130013-15	1st_female	135.794	158.314	0	0	5	0	0	1	10/13/2018	0	5/17/2018	1.8	female	-0.826978869	-0.97357626	4030
November2018_4030_10150025-27	1st_submal	50.208	127.122	0	0	1	1	1	1	10/15/2018	1.114285714	5/17/2018	5.4	submal	-0.813228561	-0.73146549	4030
November2018_4030_10220046-47	1st_female	80.469	95.265	0	0	0	2	0	1	10/22/2018	5.714285714	5/17/2018	49.6	female	-0.644405339	0.268017429	4030
November2018_4030_10220046-47	1st_submal	0	113.944	0	0	0	0	0	0	10/22/2018	5.714285714	5/17/2018	49.6	submal	-0.644405339	0.268017429	4030
November2018_4030_10280095-97	1st_female	1.498	9.244	0	0	0	1	0	1	10/28/2018	0	5/17/2018	49.6	female	-0.644405339	-0.97357626	4030
November2018_4030_10280095-97	1st_male	0	10.117	0	0	0	0	0	1	10/28/2018	0	5/17/2018	49.6	male	-0.644405339	-0.97357626	4030
November2018_4030_10280095-97	1st_subfem	0	26.231	0	0	0	0	0	0	10/28/2018	0	5/17/2018	49.6	subfem	-0.644405339	-0.97357626	4030
November2018_4030_10280095-97	2nd_female	61.193	63.691	0	0	0	1	0	1	10/28/2018	0	5/17/2018	49.6	female	-0.644405339	-0.97357626	4030
November2018_4030_10310124-125	1st_female	33.644	38.13	0	0	0	1	0	1	10/31/2018	2.2	5/17/2018	57	female	-0.616140818	-0.495562689	4030
November2018_4030_10310124-125	1st_male	34.748	37.1	0	0	0	1	0	0	10/31/2018	2.2	5/17/2018	57	male	-0.616140818	-0.495562689	4030
November2018_4030_10310124-125	1st_subfem	8.754	44.081	0	0	0	1	0	1	10/31/2018	2.2	5/17/2018	57	subfem	-0.616140818	-0.495562689	4030
November2018_4030_10310124-125	1st_submal	21.493	68.075	0	0	0	1	0	0	10/31/2018	2.2	5/17/2018	57	submal	-0.616140818	-0.495562689	4030
November2018_4030_10310124-125	1st_uid	0	11.536	0	0	0	0	0	0	10/31/2018	2.2	5/17/2018	57	uid	-0.616140818	-0.495562689	4030
November2018_4030_10310124-125	2nd_male	12.001	63.382	0	0	0	1	0	0	10/31/2018	2.2	5/17/2018	57	male	-0.616140818	-0.495562689	4030
November2018_4030_10310124-125	2nd_subfem	0	23.272	0	0	0	0	0	0	10/31/2018	2.2	5/17/2018	57	subfem	-0.616140818	-0.495562689	4030
November2018_4030_10310124-125	2nd_uid	0	92.827	0	0	0	0	0	0	10/31/2018	2.2	5/17/2018	57	uid	-0.616140818	-0.495562689	4030
November2018_4030_11020137	1st_female	0	12.732	0	0	0	0	0	1	11/2/2018	2.571428571	5/17/2018	65	female	-0.585584579	-0.4148591	4030
November2018_4030_11020137	1st_submal	30.539	32.262	0	0	0	1	3	0	11/2/2018	2.571428571	5/17/2018	65	submal	-0.585584579	-0.4148591	4030
November2018_4030_11020137	2nd_female	0	4.748	0	0	0	0	0	0	11/2/2018	2.571428571	5/17/2018	65	female	-0.585584579	-0.4148591	4030
November2018_4030_11020137	3rd_female	17.263	20.513	0	0	0	1	3	1	11/2/2018	2.571428571	5/17/2018	65	female	-0.585584579	-0.4148591	4030
November2018_4030_11020137	4th_female	0	41.746	0	0	0	0	0	0	11/2/2018	2.571428571	5/17/2018	65	female	-0.585584579	-0.4148591	4030
November2018_4030_11020138	1st_submal	23.504	32.248	0	0	0	1	0	1	11/2/2018	2.571428571	5/17/2018	65	submal	-0.585584579	-0.4148591	4030
November2018_4030_11070008-9	1st_female	52.001	57.61	0	0	2	1	0	1	11/7/2018	2.057142857	5/17/2018	68	female	-0.574125989	-0.526602532	4030
November2018_4030_11070008-9	1st_male	0	0	0	0	0	0	0	0	11/7/2018	2.057142857	5/17/2018	68	male	-0.574125989	-0.526602532	4030
November2018_4030_11070008-9	1st_submal	0	61.058	0	0	0	0	0	0	11/7/2018	2.057142857	5/17/2018	68	submal	-0.574125989	-0.526602532	4030
November2018_4030_11070008-9	1st_uid	0	0	0	0	0	0	0	0	11/7/2018	2.057142857	5/17/2018	68	uid	-0.574125989	-0.526602532	4030
November2018_4030_11070008-9	2nd_submal	0	49.996	0	0	0	0	0	0	11/7/2018	2.057142857	5/17/2018	68	submal	-0.574125989	-0.526602532	4030
November2018_4030_11070008-9	3rd_submal	0	10.878	0	0	0	0	0	0	11/7/2018	2.057142857	5/17/2018	68	submal	-0.574125989	-0.526602532	4030
November2018_4030_11070010-21	1st_female	45.474	683.639	0	0	1	1	0	1	11/7/2018	2.057142857	5/17/2018	68	female	-0.574125989	-0.526602532	4030
November2018_4030_11070010-21	2nd_female	123.418	276.313	0	0	0	3	0	1	11/7/2018	2.057142857	5/17/2018	68	female	-0.574125989	-0.526602532	4030
November2018_4030_11290032-176(1)	1st_female	0	60.455	31.457	1	0	0	0	1	11/29/2018	9.942857143	5/17/2018	198.4	female	-0.076059289	1.186796759	4030
November2018_4030_11290032-176(1)	1st_male	0	3008.39	2617.482	99	0	0	0	1	11/29/2018	9.942857143	5/17/2018	198.4	male	-0.076059289	1.186796759	4030
November2018_4030_11290032-176(1)	1st_submal	0	1724.602	1477.828	25	0	1	0	0	11/29/2018	9.942857143	5/17/2018	198.4	submal	-0.076059289	1.186796759	4030
November2018_4030_11290032-176(1)	2nd_female	0	1086.005	0	0	0	0	0	0	11/29/2018	9.942857143	5/17/2018	198.4	female	-0.076059289	1.186796759	4030
November2018_4030_11290032-176(1)	2nd_male	0	183.639	0	0	0	0	0	0	11/29/2018	9.942857143	5/17/2018	198.4	male	-0.076059289	1.186796759	4030
November2018_4030_11290032-176(1)	2nd_submal	0	354.899	104.146	1	0	0	0	0	11/29/2018	9.942857143	5/17/2018	198.4	submal	-0.076059289	1.186796759	4030
November2018_4030_11290032-176(1)	3rd_female	41.866	2888.83	2618.69	113	2	0	0	0	11/29/2018	9.942857143	5/17/2018	198.4	female	-0.076059289	1.186796759	4030
November2018_4030_11290032-176(1)	3rd_male	0	84.421	0	0	0	0	0	0	11/29/2018	9.942857143	5/17/2018	198.4	male	-0.076059289	1.186796759	4030
November2018_4030_11290032-176(1)	4th_male	0	4.882	0	0	0	0	0	0	11/29/2018	9.942857143	5/17/2018	198.4	male	-0.076059289	1.186796759	4030
November2018_4030_11290032-176(2)	1st_male	126.42	332.089	73.343	3	1	1	0	0	11/29/2018	9.942857143	5/17/2018	198.4	male	-0.076059289	1.186796759	4030
November2018_4030_11290032-176(2)	2nd_submal	0	121.374	0	0	0	0	0	0	11/29/2018	9.942857143	5/17/2018	198.4	submal	-0.076059289	1.186796759	4030
November2018_4030_11290032-176(2)	3rd_female	0	3406.955	3382.185	253	0	0	0	0	11/29/2018	9.942857143	5/17/2018	198.4	female	-0.076059289	1.186796759	4030
November2018_4030_11290032-176(2)	3rd_submal	0	532.105	0	0	0	0	0	0	11/29/2018	9.942857143	5/17/2018	198.4	submal	-0.076059289	1.186796759	4030
November2018_4030_11290032-176(2)	4th_female	0	387.41	0	0	0	0	0	0	11/29/2018	9.942857143	5/17/2018	198.4	female	-0.076059289	1.186796759	4030
November2018_4030_11290032-176(2)	4th_male	0	1253.178	495.524	0	0	0	0	0	11/29/2018	9.942857143	5/17/2018	198.4	male	-0.076059289	1.186796759	4030
November2018_4030_11290032-176(2)	4th_submal	0	47.685	0	0	0	0	0	0	11/29/2018	9.942857143	5/17/2018	198.4	submal	-0.076059289	1.186796759	4030
November2018_4030_11290032-176(2)	5th_female	0	277.581	0	0	0	0	0	0	11/29/2018	9.942857143	5/17/2018	198.4	female	-0.076059289	1.186796759	4030
November2018_4030_11290032-176(2)	5th_male	0	2286.63	0	0	0	0	0	1	11/29/2018	9.942857143	5/17/2018	198.4	male	-0.076059289	1.186796759	4030
November2018_4030_11290032-176(3)	1st_submal	0	29.796	0	0	0	0	0	0	11/29/2018	9.942857143	5/17/2018	198.4	submal	-0.076059289	1.186796759	4030
November2018_4030_11290032-176(3)	2nd_male	0	49.006	0	0	0	0	0	0	11/29/2018	9.942857143	5/17/2018	198.4	male	-0.076059289	1.186796759	4030
November2018_4030_11290032-176(3)	2nd_submal	0	999.529	594.596	10	0	0	0	0	11/29/2018	9.942857143	5/17/2018	198.4	submal	-0.076059289	1.186796759	4030
November2018_4030_11290032-176(3)	5th_female	0	364.776	0	0	0	0	0	0	11/29/2018	9.942857143	5/17/2018	198.4	female	-0.076059289	1.186796759	4030
November2018_4030_11290177-196	1st_male	0	743.286	250.974	13	0	0	0	0	11/29/2018	9.942857143	5/17/2018	198.4	male	-0.076059289	1.186796759	4030
November2018_4030_11290177-196	1st_submal	0	346.115	0	0	0	0	0	0	11/29/2018	9.942857143	5/17/2018	198.4	submal	-0.076059289	1.186796759	4030
November2018_4030_11290177-196	2nd_submal	0	223.523	0	0	0	0	0	0	11/29/2018	9.942857143	5/17/2018	198.4	submal	-0.076059289	1.186796759	4030
November2018_4501(1)_10210002-41	1st_female	42.665	1864.841	857.735	17	11	4	0	0	10/21/2018	6.314285714	5/17/2018	49.6	female	-0.644405339	0.398384767	4501
November2018_4501(1)_10210002-41	2nd_female	23.984	1450.918	824.668	70	5	5	1	1	10/21/2018	6.314285714	5/17/2018	49.6	female	-0.644405339	0.398384767	4501
November2018_4501(1)_10310063-65	1st_female	0	50.75	0	0	0	0	0	1	10/31/2018	2.2	5/17/2018	57	female	-0.616140818	-0.495562689	4501
November2018_4501(1)_10310063-65	1st_submal	17.349	178.714	0	0	1	0	0	0	10/31/2018	2.2	5/17/2018	57	submal	-0.616140818	-0.495562689	4501
November2018_4501(1)_10310063-65	2nd_female	0	23.828	0	0	0	0	0	0	10/31/2018	2.2	5/17/2018	57	female	-0.616140818	-0.495562689	4501
November2018_4501(1)_10310068-73	1st_female	84.303	289.246	195.44	0	1	2	0	0	10/31/2018	2.2	5/17/2018	57	female	-0.616140818	-0.495562689	4501
November2018_4501(1)_10310068-73	1st_male	123.443	301.711	8.827	0	1	3	0	1	10/31/2018	2.2	5/17/2018	57	male	-0.616140818	-0.495562689	4501
November2018_4501(1)_10310068-73	1st_submal	52.706	103.504	0	0	0	1	0	0	10/31/2018	2.2	5/17/2018	57	submal	-0.616140818	-0.495562689	4501
November2018_4501(1)_11010076-77	1st_male	0	9.028	0	0	0	0	0	0	11/1/2018	2.2	5/17/2018	65	male	-0.585584579	-0.495562689	4501
November2018_4501(1)_11010076-77	1st_submal	0	36.385	0	0	0	0	0	0	11/1/2018	2.2	5/17/2018	65	submal	-0.585584579	-0.495562689	4501
November2018_4501(1)_11090105-107	1st_female	0	159.427	96.009	0	2	2	0	1	11/9/2018	1.714285714	5/17/2018	79.6	female	-0.529819442	-0.601098153	4501
November2018_4501(1)_11100111-152	1st_female	0	1970.466	978.154	22	3	4	1	0	11/10/2018	1.657142857	5/17/2018	79.6	female	-0.529819442	-0.61351409	4501
November2018_4501(1)_11100111-152	2nd_female	143.633	2406.84	805.384	30	23	0	1	0	11/10/2018	1.657142857	5/17/2018	79.6	female	-0.529819442	-0.61351409	4501
November2018_4501(1)_11110157	1st_submal	3.358	9.495	0	0	0	1	0	0	11/11/2018	1.885714286	5/17/2018	79.6	submal	-0.529819442	-0.563850342	4501
November2018_4501(1)_11120159-190	1st_female	45.581	1843.057	1380.039	28	14	4	0	1	11/12/2018	1.885714286	5/17/2018	81.2	female	-0.523708194	-0.563850342	4501
November2018_4501(1)_11120159-190	2nd_female	59.977	1828.75	1400.167	73	3	4	1	1	11/12/2018	1.885714286	5/17/2018	81.2	female	-0.523708194	-0.563850342	4501
November2018_4501(1)_11130197-198	1st_female	52.092	62.358	0	0	0	1	0	0	11/13/2018	1.885714286	5/17/2018	81.2	female	-0.523708194	-0.563850342	4501
November2018_4501(1)_11150204-215	1st_female	45.099	707.406	440.212	24	3	2	0	1	11/15/2018	0.228571429	5/17/2018	81.2	female	-0.523708194	-0.923912512	4501
November2018_4501(1)_11160219	1st_submal	10.578	15.652	0	0	0	1	0	1	11/16/2018	0.228571429	5/17/2018	81.2	submal	-0.523708194	-0.923912512	4501
November2018_4501(2)_11210006-10	1st_female	19.647	136.117	0	0	0	1	0	1	11/21/2018	6.171428571	5/17/2018	94.6	female	-0.472526493	0.367344925	4501
November2018_4501(2)_11210006-10	2nd_female	49.773	299.626	246.201	3	3	1	0	1	11/21/2018	6.171428571	5/17/2018	94.6	female	-0.472526493	0.367344925	4501
November2018_4501(2)_11210012-46	1st_female	0	1776.875	1101.057	67	20	5	1	1	11/21/2018	6.171428571	5/17/2018	94.6	female	-0.472526493	0.367344925	4501
November2018_4501(2)_11210012-46	2nd_female	37.151	1746.876	911.095	9	11	3	1	0	11/21/2018	6.171428571	5/17/2018	94.6	female	-0.472526493	0.367344925	4501
November2018_4503(2)_11090002	1st_submal	6.922	13.904	0	0	0	1	0	1	11/9/2018	1.714285714	5/17/2018	79.6	submal	-0.529819442	-0.601098153	4503
November2018_4503(2)_11090004-6	1st_female	60.527	63.759	0	0	0	1	0	1	11/9/2018	1.714285714	5/17/2018	79.6	female	-0.529819442	-0.601098153	4503
November2018_4503(2)_11090004-6	2nd_female	30.377	66.355	0	0	0	1	0	1	11/9/2018	1.714285714	5/17/2018	79.6	female	-0.529819442	-0.601098153	4503
November2018_4503(2)_11090004-6	3rd_female	0	22.798	0	0	0	0	0	0	11/9/2018	1.714285714	5/17/2018	79.6	female	-0.529819442	-0.601098153	4503
November2018_4503(2)_11090004-6	4th_female	0	18.338	0	0	0	0	0	1	11/9/2018	1.714285714	5/17/2018	79.6	female	-0.529819442	-0.601098153	4503
November2018_4503(2)_1110011-15	1st_female	276.468	283.025	0	0	0	2	1	1	11/11/2018	1.885714286	5/17/2018	79.6	female	-0.529819442	-0.563850342	4503
November2018_4503(2)_11120019-20	1st_female	63.479	84.754	0	0	0	1	0	1	11/12/2018	1.885714286	5/17/2018	81.2	female	-0.523708194	-0.563850342	4503
November2018_4503(2)_11120019-20	2nd_female	55.608	60.878	0	0	0	1	0	1	11/12/2018	1.885714286	5/17/2018	81.2	female	-0.523708194	-0.563850342	4503
November2018_4503(2)_11130023-28	1st_female	81.382	334.804	128.972	12	5	3	0	1	11/13/2018	1.885714286	5/17/2018	81.2	female	-0.523708194	-0.563850342	4503
November2018_4503(2)_11130023-28	1st_subfem	212.814	325.127	0	0	5	2	4	0	11/13/2018	1.885714286	5/17/2018	81.2	subfem	-0.523708194	-0.563850342	4503
November2018_4503(2)_11130023-28	2nd_female	51.93	58.826	0	0	4	2	0	1	11/13/2018	1.885714286	5/17/2018	81.2	female	-0.523708194	-0.563850342	4503
November2018_4503(2)_11130029-30	1st_female	84.691	100.156	0	0	0	2	0	1	11/13/2018	1.885714286	5/17/2018	81.2	female	-0.523708194	-0.563850342	4503
November2018_4503(2)_11150031-32	1st_female	85.655	109.832	0	0	0	2	0	0	11/15/2018	0.228571429	5/17/2018	81.2	female	-0.523708194	-0.923912512	4503
November2018_4503(2)_11160036	1st_female	49.096	53.026	0	0	2	1	0	1	11/16/2018	0.228571429	5/17/2018	81.2	female	-0.523708194	-0.923912512	4503
November2018_4503(2)_11160036	2nd_female	54.523	59.915	0	0	2	1	0	1	11/16/2018	0.228571429	5/17/2018	81.2	female	-0.523708194	-0.923912512	4503
November2018_4503(2)_11180038-39	1st_female	42.45	110.155	0	0	3	0	0	0	11/18/2018	0.085714286	5/17/2018	81.2	female	-0.523708194	-0.954952354	4503
November2018_4503(2)_11210044-148	1st_female	6.85	8.622	0	0	0	0	2	1	11/21/2018	6.171428571	5/17/2018	94.6	female	-0.472526493	0.367344925	4503
November2018_4528(1)_PICT0027	1st_female	0	24.677	0	0	0	0	0	0	10/23/2018	5.714285714	5/17/2018	49.6	female	-0.644405339	0.268017429	4528
November2018_4528(1)_PICT0036	1st_female	8.953	58.774	0	0	0	1	0	0	10/28/2018	0	5/17/2018	49.6	female	-0.644405339	-0.97357626	4528
November2018_4528(1)_PICT0046	1st_female	0	31.1	0	0	0	0	0	0	10/30/2018	1.057142857	5/17/2018	55.4	female	-0.622252066	-0.743881427	4528
November2018_4528(1)_PICT0046	1st_submal	0	32.798	0	0	0	0	0	0	10/30/2018	1.057142857	5/17/2018	55.4	submal	-0.622252066	-0.743881427	4528
November2018_4528(1)_PICT0048	1st_female	0	6.899	0	0	0	0	0	0	11/1/2018	2.2	5/17/2018	65	female	-0.585584579	-0.495562689	4528
November2018_4528(2)_PICT0002	1st_female	0	13.205	0	0	0	0	0	0	11/1/2018	2.2	5/17/2018	65	female	-0.585584579	-0.495562689	4528
November2018_4528(2)_PICT0011	1st_female	0	56.614	0	0	0	0	0	0	11/2/2018	2.571428571	5/17/2018	65	female	-0.585584579	-0.4148591	4528
November2018_4528(2)_PICT0011	2nd_female	0	20.527	0	0	0	0	0	0	11/2/2018	2.571428571	5/17/2018	65	female	-0.585584579	-0.4148591	4528
November2018_4528(2)_PICT0013	1st_female	26.344	31.898	0	0	0	1	0	0	11/3/2018	2.628571429	5/17/2018	67.6	female	-0.575653801	-0.402443163	4528
November2018_4528(2)_PICT0019	1st_female	0	2.949	0	0	0	0	0	0	11/6/2018	1.571428571	5/17/2018	68	female	-0.574125989	-0.632137995	4528
November2018_4528(2)_PICT0027	1st_uid	0	7.707	0	0	0	0	0	0	11/7/2018	2.057142857	5/17/2018	68	uid	-0.574125989	-0.526602532	4528
November2018_4528(2)_PICT0056	1st_female	52.277	60.41	2.297	1	2	1	2	1	11/13/2018	1.885714286	5/17/2018	81.2	female	-0.523708194	-0.563850342	4528
November2018_4528(2)_PICT0069	1st_female	23.897	26.565	0	0	0	1	0	1	11/13/2018	1.885714286	5/17/2018	81.2	female	-0.523708194	-0.563850342	4528
November2018_4528(2)_PICT0079	1st_uid	0	2.408	0	0	0	0	0	0	11/18/2018	0.085714286	5/17/2018	81.2	uid	-0.523708194	-0.954952354	4528
November2018_4528(3)_PICT0018	1st_female	19.6	34.511	0	0	1	1	0	1	11/25/2018	16.6	5/17/2018	198	female	-0.077587101	2.633253407	4528
November2018_4528(3)_PICT0022	1st_female	42.452	46.004	0	0	0	1	0	1	11/27/2018	14.77142857	5/17/2018	198	female	-0.077587101	2.235943427	4528
November2018_4528(3)_PICT0032	1st_female	0	35.539	0	0	0	0	0	0	11/28/2018	10.57142857	5/17/2018	198	female	-0.077587101	1.323372065	4528
November2018_4528(3)_PICT0035	1st_male	0	7.756	0	0	0	0	0	0	11/28/2018	10.57142857	5/17/2018	198	male	-0.077587101	1.323372065	4528
November2018_4528(4)_PICT0005	1st_subuid	0	3.698	0	0	0	0	0	0	11/29/2018	9.942857143	5/17/2018	198.4	subuid	-0.076059289	1.186796759	4528
November2018_4528(4)_PICT0010	1st_female	0	1.298	0	0	0	0	0	0	11/30/2018	1.857142857	5/17/2018	198.4	female	-0.076059289	-0.570058311	4528
November2018_4528_PICT0002_(SD1)	1st_uid	0	0	0	0	0	0	0	0	10/22/2018	5.714285714	5/17/2018	49.6	uid	-0.644405339	0.268017429	4528
November2018_4528_PICT0003-10_(SD2)	1st_female	0	446.502	0	0	0	0	0	0	11/1/2018	2.2	5/17/2018	65	female	-0.585584579	-0.495562689	4528
November2018_4528_PICT0005-11_(SD3)	1st_female	9.988	421.775	70.112	6	1	0	0	0	11/23/2018	14.88571429	5/17/2018	128.8	female	-0.34189857	2.260775301	4528
November2018_4528_PICT0006-7_(SD4)	1st_female	0	0	0	0	0	0	0	0	11/29/2018	9.942857143	5/17/2018	198.4	female	-0.076059289	1.186796759	4528
November2018_4528_PICT0006-7_(SD4)	1st_male	0	0	0	0	0	0	0	0	11/29/2018	9.942857143	5/17/2018	198.4	male	-0.076059289	1.186796759	4528
November2018_4528_PICT0006-7_(SD4)	2nd_female	0	20.799	0	0	0	0	0	0	11/29/2018	9.942857143	5/17/2018	198.4	female	-0.076059289	1.186796759	4528
November2018_4528_PICT0010_(SD4)	1st_female	0	0	0	0	0	0	0	0	11/30/2018	1.857142857	5/17/2018	198.4	female	-0.076059289	-0.570058311	4528
November2018_4528_PICT0021-26_(SD2)	1st_female	65.46	75.034	0	0	0	1	0	1	11/7/2018	2.057142857	5/17/2018	68	female	-0.574125989	-0.526602532	4528
November2018_4528_PICT0021-26_(SD2)	1st_submal	24.127	232.982	0	0	0	1	0	1	11/7/2018	2.057142857	5/17/2018	68	submal	-0.574125989	-0.526602532	4528
November2018_4528_PICT0033-38_(SD2)	1st_submal	100.108	314.151	202.146	10	2	1	1	1	11/9/2018	1.714285714	5/17/2018	79.6	submal	-0.529819442	-0.601098153	4528
November2018_4528_PICT0037-40_(SD1)	1st_female	0	64.963	0	0	0	0	0	0	10/29/2018	0.828571429	5/17/2018	49.6	female	-0.644405339	-0.793545175	4528
November2018_4528_PICT0037-40_(SD1)	2nd_female	0	242.452	0	0	0	0	0	0	10/29/2018	0.828571429	5/17/2018	49.6	female	-0.644405339	-0.793545175	4528
November2018_4528_PICT0047-49_(SD2)	1st_female	2.22	2.22	0	0	0	1	0	1	11/12/2018	1.885714286	5/17/2018	81.2	female	-0.523708194	-0.563850342	4528
November2018_4528_PICT0047-49_(SD2)	1st_male	0	0	0	0	0	0	0	0	11/12/2018	1.885714286	5/17/2018	81.2	male	-0.523708194	-0.563850342	4528
November2018_4528_PICT0047-49_(SD2)	1st_submal	1.753	2.102	0	0	0	1	0	0	11/12/2018	1.885714286	5/17/2018	81.2	submal	-0.523708194	-0.563850342	4528
November2018_4528_PICT0047-49_(SD2)	1st_subuid	0	0	0	0	0	0	0	1	11/12/2018	1.885714286	5/17/2018	81.2	subuid	-0.523708194	-0.563850342	4528
November2018_4528_PICT0047-49_(SD2)	2nd_male	0	0	0	0	0	0	0	0	11/12/2018	1.885714286	5/17/2018	81.2	male	-0.523708194	-0.563850342	4528
November2018_4528_PICT0047-49_(SD2)	2nd_submal	0	0	0	0	0	0	0	0	11/12/2018	1.885714286	5/17/2018	81.2	submal	-0.523708194	-0.563850342	4528
November2018_4528_PICT0047-49_(SD2)	3rd_male	0	0	0	0	0	0	0	0	11/12/2018	1.885714286	5/17/2018	81.2	male	-0.523708194	-0.563850342	4528
November2018_4528_PICT0047-49_(SD2)	4th_male	0	0	0	0	0	0	0	0	11/12/2018	1.885714286	5/17/2018	81.2	male	-0.523708194	-0.563850342	4528
November2018_4528_PICT0047-49_(SD2)	5th_male	0	0	0	0	0	0	0	0	11/12/2018	1.885714286	5/17/2018	81.2	male	-0.523708194	-0.563850342	4528
November2018_4528_PICT0047-49_(SD2)	6th_male	0	0	0	0	0	0	0	0	11/12/2018	1.885714286	5/17/2018	81.2	male	-0.523708194	-0.563850342	4528
November2018_4528_PICT0050-55_(SD2)	1st_female	14.479	312.398	289.807	29	0	1	0	0	11/12/2018	1.885714286	5/17/2018	81.2	female	-0.523708194	-0.563850342	4528
November2018_4529_PICT0057-67_(SD2)	1st_female	60.45	60.73	0	0	0	1	0	0	11/13/2018	1.885714286	5/17/2018	81.2	female	-0.523708194	-0.563850342	4528
November2018_4529_PICT0057-67_(SD2)	1st_male	0	0	0	0	0	0	0	0	11/13/2018	1.885714286	5/17/2018	81.2	male	-0.523708194	-0.563850342	4528
November2018_4529_PICT0057-67_(SD2)	1st_submal	0	178.012	168.756	11	1	0	0	0	11/13/2018	1.885714286	5/17/2018	81.2	submal	-0.523708194	-0.563850342	4528
November2018_4529_PICT0057-67_(SD2)	1st_uid	0	9.546	0	0	0	0	0	0	11/13/2018	1.885714286	5/17/2018	81.2	uid	-0.523708194	-0.563850342	4528
November2018_4529_PICT0057-67_(SD2)	2nd_male	0	0	0	0	0	0	0	0	11/13/2018	1.885714286	5/17/2018	81.2	male	-0.523708194	-0.563850342	4528
November2018_4529_PICT0057-67_(SD2)	2nd_submal	14.945	70.167	0	0	0	0	1	0	11/13/2018	1.885714286	5/17/2018	81.2	submal	-0.523708194	-0.563850342	4528
November2018_4529_PICT0057-67_(SD2)	3rd_male	0	0	0	0	0	0	0	0	11/13/2018	1.885714286	5/17/2018	81.2	male	-0.523708194	-0.563850342	4528
November2018_4769(4)_11230019-22	1st_male	114.431	177.76	0	0	1	1	0	0	11/23/2018	14.88571429	5/17/2018	128.8	male	-0.34189857	2.260775301	4769
November2018_4769(4)_11230019-22	2nd_male	70.306	145.615	0	0	2	0	0	0	11/23/2018	14.88571429	5/17/2018	128.8	male	-0.34189857	2.260775301	4769
November2018_4769(4)_11230019-22	3rd_male	0	7.364	0	0	0	0	0	0	11/23/2018	14.88571429	5/17/2018	128.8	male	-0.34189857	2.260775301	4769
November2018_4769(4)_11230023-32	1st_female	23.963	597.928	473.706	2	2	0	0	1	11/23/2018	14.88571429	5/17/2018	128.8	female	-0.34189857	2.260775301	4769
November2018_4769(4)_11230033-44	1st_submal	17.58	718.698	688.018	54	0	0	1	1	11/23/2018	14.88571429	5/17/2018	128.8	submal	-0.34189857	2.260775301	4769
November2018_4769(4)_11240054	1st_female	42.498	52.523	0	0	1	0	0	1	11/24/2018	16.68571429	5/17/2018	185.4	female	-0.125713177	2.651877313	4769
November2018_4769(4)_11250058-71	1st_male	56.858	783.212	689.045	17	1	0	0	1	11/25/2018	16.6	5/17/2018	198	male	-0.077587101	2.633253407	4769
November2018_4769(4)_11250073-77	1st_female	29.702	295.967	263.091	26	1	1	0	1	11/25/2018	16.6	5/17/2018	198	female	-0.077587101	2.633253407	4769
November2018_4769(4)_11270104-151	1st_female	19.965	2823.116	2401.978	76	10	0	0	1	11/27/2018	14.77142857	5/17/2018	198	female	-0.077587101	2.235943427	4769
November2018_4769(4)_11270104-151	1st_submal	256.074	2164.046	923.485	12	14	1	1	0	11/27/2018	14.77142857	5/17/2018	198	submal	-0.077587101	2.235943427	4769
November2018_4769(4)_11270104-151	2nd_female	11.777	2664.792	1875.902	128	22	1	0	1	11/27/2018	14.77142857	5/17/2018	198	female	-0.077587101	2.235943427	4769
November2018_4769(4)_11270104-151	3rd_female	22.63	1512.457	716.35	13	2	1	1	1	11/27/2018	14.77142857	5/17/2018	198	female	-0.077587101	2.235943427	4769
November2018_4769(4)_11270104-151	4th_female	8.876	67.186	0	0	1	1	0	0	11/27/2018	14.77142857	5/17/2018	198	female	-0.077587101	2.235943427	4769
November2018_4769(4)_11280184-191	1st_female	0	473.883	462.139	27	0	0	0	0	11/28/2018	10.57142857	5/17/2018	198	female	-0.077587101	1.323372065	4769
November2018_4769(4)_11280184-191	1st_submal	27.455	452.754	335.948	5	1	0	0	0	11/28/2018	10.57142857	5/17/2018	198	submal	-0.077587101	1.323372065	4769
November2018_4769(4)_11280184-191	2nd_female	21.279	437.686	146.5	9	2	0	0	0	11/28/2018	10.57142857	5/17/2018	198	female	-0.077587101	1.323372065	4769
November2018_4769(4)_11280196-228	1st_female	0	69.856	0	0	0	0	0	1	11/28/2018	10.57142857	5/17/2018	198	female	-0.077587101	1.323372065	4769
November2018_4769(4)_11280196-228	1st_male	32.154	1355.114	1320.04	18	1	0	0	1	11/28/2018	10.57142857	5/17/2018	198	male	-0.077587101	1.323372065	4769
November2018_4769(4)_11280196-228	1st_subfem	38.68	62.804	18.304	1	3	1	0	0	11/28/2018	10.57142857	5/17/2018	198	subfem	-0.077587101	1.323372065	4769
November2018_4769(4)_11280196-228	1st_submal	56.081	458.575	222.264	11	5	1	1	0	11/28/2018	10.57142857	5/17/2018	198	submal	-0.077587101	1.323372065	4769
November2018_4769(4)_11280196-228	2nd_female	0	723.177	691.119	37	0	0	0	1	11/28/2018	10.57142857	5/17/2018	198	female	-0.077587101	1.323372065	4769
November2018_4769(4)_11280196-228	2nd_male	0	689.785	436.821	4	1	0	0	1	11/28/2018	10.57142857	5/17/2018	198	male	-0.077587101	1.323372065	4769
November2018_4769(4)_11280196-228	2nd_submal	0	217.678	194.906	0	0	0	0	1	11/28/2018	10.57142857	5/17/2018	198	submal	-0.077587101	1.323372065	4769
November2018_4769(4)_11280229-231	1st_female	0	10.299	0	0	0	0	0	0	11/28/2018	10.57142857	5/17/2018	198	female	-0.077587101	1.323372065	4769
November2018_4769(4)_11280229-231	1st_male	0	10.225	0	0	0	0	0	0	11/28/2018	10.57142857	5/17/2018	198	male	-0.077587101	1.323372065	4769
November2018_4769(4)_11280229-231	1st_submal	0	160.123	79.98	4	3	0	0	0	11/28/2018	10.57142857	5/17/2018	198	submal	-0.077587101	1.323372065	4769
November2018_5815_10220004	1st_male	0	2.808	0	0	0	0	0	1	10/22/2018	5.714285714	5/17/2018	49.6	male	-0.644405339	0.268017429	5815
November2018_5815_10220005	1st_female	14.725	22.355	0	0	0	1	0	1	10/22/2018	5.714285714	5/17/2018	49.6	female	-0.644405339	0.268017429	5815
November2018_5815_10230012	1st_female	46.405	46.7	0	0	0	1	0	1	10/23/2018	5.714285714	5/17/2018	49.6	female	-0.644405339	0.268017429	5815
November2018_5815_10280024	1st_uid	0	11.6	0	0	0	0	0	0	10/28/2018	0	5/17/2018	49.6	uid	-0.644405339	-0.97357626	5815
November2018_5815_10280027	1st_submal	0	11.649	0	0	0	0	0	0	10/28/2018	0	5/17/2018	49.6	submal	-0.644405339	-0.97357626	5815
November2018_5815_10280028	1st_female	0	40.076	0	0	0	0	0	0	10/28/2018	0	5/17/2018	49.6	female	-0.644405339	-0.97357626	5815
November2018_5815_10280028	1st_submal	0	42.846	0	0	0	0	0	0	10/28/2018	0	5/17/2018	49.6	submal	-0.644405339	-0.97357626	5815
November2018_5815_10290033	1st_female	28.958	31.376	0	0	0	1	0	1	10/29/2018	0.828571429	5/17/2018	49.6	female	-0.644405339	-0.793545175	5815
November2018_5815_10290033	2nd_female	38.526	48.05	0	0	0	3	1	1	10/29/2018	0.828571429	5/17/2018	49.6	female	-0.644405339	-0.793545175	5815
November2018_5815_11020043	1st_female	20.219	44.823	0	0	0	1	0	1	11/2/2018	2.571428571	5/17/2018	65	female	-0.585584579	-0.4148591	5815
November2018_5815_11020043	1st_submal	24.678	58.956	0	0	0	1	0	0	11/2/2018	2.571428571	5/17/2018	65	submal	-0.585584579	-0.4148591	5815
November2018_5815_11030048	1st_uid	0	9.35	0	0	0	0	0	0	11/3/2018	2.628571429	5/17/2018	67.6	uid	-0.575653801	-0.402443163	5815
November2018_5815_11040051	1st_female	29.261	32.15	0	0	0	1	0	0	11/4/2018	2.628571429	5/17/2018	68	female	-0.574125989	-0.402443163	5815
November2018_5815_11040051	1st_submal	9.61	11.505	0	0	1	1	0	1	11/4/2018	2.628571429	5/17/2018	68	submal	-0.574125989	-0.402443163	5815
November2018_5815_11070060-63	1st_female	62.188	103.327	0	0	0	1	0	1	11/7/2018	2.057142857	5/17/2018	68	female	-0.574125989	-0.526602532	5815
November2018_5815_11070060-63	1st_male	24.351	202.645	0	0	0	1	0	0	11/7/2018	2.057142857	5/17/2018	68	male	-0.574125989	-0.526602532	5815
November2018_5815_11070060-63	2nd_female	53.05	59.046	0	0	0	2	0	0	11/7/2018	2.057142857	5/17/2018	68	female	-0.574125989	-0.526602532	5815
November2018_5815_11070064	1st_female	0	25.246	0	0	0	0	0	0	11/7/2018	2.057142857	5/17/2018	68	female	-0.574125989	-0.526602532	5815
November2018_5815_11090070-74	1st_female	131.623	243.019	0	0	2	0	0	0	11/9/2018	1.714285714	5/17/2018	79.6	female	-0.529819442	-0.601098153	5815
November2018_5815_11090070-74	1st_male	0	25.599	0	0	0	0	0	0	11/9/2018	1.714285714	5/17/2018	79.6	male	-0.529819442	-0.601098153	5815
November2018_5815_11090070-74	1st_submal	162.51	228.638	0	0	2	2	1	0	11/9/2018	1.714285714	5/17/2018	79.6	submal	-0.529819442	-0.601098153	5815
November2018_5815_11130080	1st_female	6.908	58.597	43.715	0	0	1	0	1	11/13/2018	1.885714286	5/17/2018	81.2	female	-0.523708194	-0.563850342	5815
November2018_5815_11130081-82	1st_female	115.878	119.185	0	0	7	3	1	1	11/13/2018	1.885714286	5/17/2018	81.2	female	-0.523708194	-0.563850342	5815
November2018_5815_11130084-88	1st_female	49.931	65.135	0	0	1	0	0	1	11/13/2018	1.885714286	5/17/2018	81.2	female	-0.523708194	-0.563850342	5815
November2018_5815_11130084-88	1st_male	39.125	42.516	0	0	3	2	1	1	11/13/2018	1.885714286	5/17/2018	81.2	male	-0.523708194	-0.563850342	5815
November2018_5815_11130084-88	1st_submal	32.265	78.828	28.001	1	0	1	0	0	11/13/2018	1.885714286	5/17/2018	81.2	submal	-0.523708194	-0.563850342	5815
November2018_5815_111700114	1st_uid	0	4.052	0	0	0	0	0	0	11/17/2018	0.228571429	5/17/2018	81.2	uid	-0.523708194	-0.923912512	5815
November2018_5815_11170098	1st_female	45.8	59.87	6.2	1	1	0	0	1	11/17/2018	0.228571429	5/17/2018	81.2	female	-0.523708194	-0.923912512	5815
November2018_5815_11170099-100	1st_female	103.135	107.376	0	0	1	2	0	1	11/17/2018	0.228571429	5/17/2018	81.2	female	-0.523708194	-0.923912512	5815
November2018_5815_11170103-104	1st_female	0	74.857	0	0	0	0	0	0	11/17/2018	0.228571429	5/17/2018	81.2	female	-0.523708194	-0.923912512	5815
November2018_5815_11170116	1st_uid	0	59.177	0	0	0	0	0	0	11/17/2018	0.228571429	5/17/2018	81.2	uid	-0.523708194	-0.923912512	5815
November2018_5815_11170117	1st_uid	0	1.079	0	0	0	0	0	0	11/17/2018	0.228571429	5/17/2018	81.2	uid	-0.523708194	-0.923912512	5815
November2018_5815_11180121-129	1st_male	70.601	481.148	296.84	17	3	1	0	1	11/18/2018	0.085714286	5/17/2018	81.2	male	-0.523708194	-0.954952354	5815
November2018_5815_11180130	1st_uid	0	12.974	0	0	0	0	0	0	11/18/2018	0.085714286	5/17/2018	81.2	uid	-0.523708194	-0.954952354	5815
November2018_5815_11180130	2nd_uid	0	6.676	0	0	0	0	0	0	11/18/2018	0.085714286	5/17/2018	81.2	uid	-0.523708194	-0.954952354	5815
November2018_5815_11270099-101	1st_female	61.835	155.336	69.956	5	2	0	0	0	11/27/2018	14.77142857	5/17/2018	198	female	-0.077587101	2.235943427	5815
November2018_5815_11270099-101	2nd_female	0	67.785	0	0	0	0	0	0	11/27/2018	14.77142857	5/17/2018	198	female	-0.077587101	2.235943427	5815
November2018_5815_11280113-182(1)	1st_female	0	2956.047	2298.779	41	1	1	1	0	11/28/2018	10.57142857	5/17/2018	198	female	-0.077587101	1.323372065	5815
November2018_5815_11280113-182(1)	1st_male	66.205	145.259	18.4	0	2	1	0	1	11/28/2018	10.57142857	5/17/2018	198	male	-0.077587101	1.323372065	5815
November2018_5815_11280113-182(1)	2nd_female	132.327	228.695	0	0	4	1	1	0	11/28/2018	10.57142857	5/17/2018	198	female	-0.077587101	1.323372065	5815
November2018_5815_11280113-182(2)	1st_submal	201.77	2163.538	390.001	20	28	3	2	1	11/28/2018	10.57142857	5/17/2018	198	submal	-0.077587101	1.323372065	5815
November2018_5815_11280113-182(2)	2nd_male	110.752	2760.282	1808.983	59	19	4	0	1	11/28/2018	10.57142857	5/17/2018	198	male	-0.077587101	1.323372065	5815
November2018_5815_11280113-182(2)	2nd_submal	74.581	1083.036	734.795	17	0	0	1	0	11/28/2018	10.57142857	5/17/2018	198	submal	-0.077587101	1.323372065	5815
November2018_5815_11280113-182(2)	3rd_female	0	1047.91	889.976	4	0	0	0	0	11/28/2018	10.57142857	5/17/2018	198	female	-0.077587101	1.323372065	5815
November2018_5815_11280113-182(2)	3rd_submal	57.831	1653.983	1133.096	40	2	3	1	1	11/28/2018	10.57142857	5/17/2018	198	submal	-0.077587101	1.323372065	5815
November2018_5815_11280113-182(3)	3rd_male	48.551	3324.377	3119.104	150	1	0	0	1	11/28/2018	10.57142857	5/17/2018	198	male	-0.077587101	1.323372065	5815
November2018_5815_11280113-182(3)	4th_female	12.078	2358.769	1539.001	47	5	2	1	0	11/28/2018	10.57142857	5/17/2018	198	female	-0.077587101	1.323372065	5815
November2018_5815_11280113-182(3)	4th_male	86.238	2233.512	1768.873	45	7	4	0	1	11/28/2018	10.57142857	5/17/2018	198	male	-0.077587101	1.323372065	5815
November2018_5815_11280113-182(3)	4th_submal	75.455	2025.599	1318.354	28	7	1	0	0	11/28/2018	10.57142857	5/17/2018	198	submal	-0.077587101	1.323372065	5815
November2018_5815_11280187	1st_female	0	26.972	0	0	0	0	0	0	11/28/2018	10.57142857	5/17/2018	198	female	-0.077587101	1.323372065	5815
November2018_5815_11280187	1st_male	41.747	49.679	0	0	3	0	0	0	11/28/2018	10.57142857	5/17/2018	198	male	-0.077587101	1.323372065	5815
November2018_5898(1)_10210372	1st_female	35.94	39.298	0	0	0	1	0	1	10/21/2018	6.314285714	5/17/2018	49.6	female	-0.644405339	0.398384767	5898
November2018_5898(1)_10210373	1st_female	0	13.974	0	0	0	0	0	0	10/21/2018	6.314285714	5/17/2018	49.6	female	-0.644405339	0.398384767	5898
November2018_5898(1)_10220375	1st_male	0	40.345	0	0	0	0	0	0	10/22/2018	5.714285714	5/17/2018	49.6	male	-0.644405339	0.268017429	5898
November2018_5898(1)_10220376-377	1st_female	0	66.529	0	0	0	0	0	1	10/22/2018	5.714285714	5/17/2018	49.6	female	-0.644405339	0.268017429	5898
November2018_5898(1)_10240387-412	1st_female	23.535	28.063	0	0	0	1	0	1	10/24/2018	5.085714286	5/17/2018	49.6	female	-0.644405339	0.131442124	5898
November2018_5898(1)_10240387-412	1st_submal	211.762	1010.998	346.737	13	8	5	4	1	10/28/2018	0	5/17/2018	49.6	submal	-0.644405339	-0.97357626	5898
November2018_5898(1)_10240387-412	2nd_female	56.056	1019.16	706.556	47	2	1	2	1	10/28/2018	0	5/17/2018	49.6	female	-0.644405339	-0.97357626	5898
November2018_5898(1)_10280413	1st_male	54.686	59.413	0	0	0	2	0	1	10/28/2018	0	5/17/2018	49.6	male	-0.644405339	-0.97357626	5898
November2018_5898(1)_10280414	1st_female	39.518	44.775	0	0	0	2	0	1	10/28/2018	0	5/17/2018	49.6	female	-0.644405339	-0.97357626	5898
November2018_5898(1)_10280414	1st_male	0	57.846	57.291	10	0	0	0	0	10/28/2018	0	5/17/2018	49.6	male	-0.644405339	-0.97357626	5898
November2018_5898(1)_10280415-416	1st_female	69.222	73.169	0	0	0	3	1	0	10/28/2018	0	5/17/2018	49.6	female	-0.644405339	-0.97357626	5898
November2018_5898(1)_10280417-419	1st_male	0	140.661	128.043	4	0	0	0	0	10/28/2018	0	5/17/2018	49.6	male	-0.644405339	-0.97357626	5898
November2018_5898(1)_10290422-447	1st_female	100.928	121.653	16.085	1	2	1	1	1	10/29/2018	0.828571429	5/17/2018	49.6	female	-0.644405339	-0.793545175	5898
November2018_5898(1)_10290422-447	1st_male	129.282	1086.141	952.319	42	3	0	0	1	10/29/2018	0.828571429	5/17/2018	49.6	male	-0.644405339	-0.793545175	5898
November2018_5898(1)_10290422-447	1st_submal	55.808	63.109	0	0	3	0	0	0	10/29/2018	0.828571429	5/17/2018	49.6	submal	-0.644405339	-0.793545175	5898
November2018_5898(1)_10290422-447	2nd_female	0	777.034	666.26	45	3	0	1	0	10/29/2018	0.828571429	5/17/2018	49.6	female	-0.644405339	-0.793545175	5898
November2018_5898(1)_10290422-447	2nd_submal	6.671	12.321	0	0	0	1	0	0	10/29/2018	0.828571429	5/17/2018	49.6	submal	-0.644405339	-0.793545175	5898
November2018_5898(1)_10290422-447	3rd_female	711.633	1356.532	456.48	17	26	10	1	1	10/29/2018	0.828571429	5/17/2018	49.6	female	-0.644405339	-0.793545175	5898
November2018_5898(1)_10290422-447	3rd_submal	573.664	1372.649	14.749	1	16	1	5	0	10/29/2018	0.828571429	5/17/2018	49.6	submal	-0.644405339	-0.793545175	5898
November2018_5898(1)_10290422-447	4th_submal	270.923	517.341	0	0	1	1	0	0	10/29/2018	0.828571429	5/17/2018	49.6	submal	-0.644405339	-0.793545175	5898
November2018_5898(1)_10290422-447	5th_submal	178	229.727	0	0	1	1	4	0	10/29/2018	0.828571429	5/17/2018	49.6	submal	-0.644405339	-0.793545175	5898
November2018_5898(1)_10290448-449	1st_female	105.232	109.265	0	0	3	1	1	1	10/29/2018	0.828571429	5/17/2018	49.6	female	-0.644405339	-0.793545175	5898
November2018_5898(1)_10300453-461	1st_female	119.807	121.656	0	0	2	2	0	1	10/30/2018	1.057142857	5/17/2018	55.4	female	-0.622252066	-0.743881427	5898
November2018_5898(1)_10300453-461	1st_submal	60.231	86.734	0	0	2	1	2	0	10/30/2018	1.057142857	5/17/2018	55.4	submal	-0.622252066	-0.743881427	5898
November2018_5898(1)_10300453-461	2nd_female	157.218	175.898	13.397	1	3	1	1	1	10/30/2018	1.057142857	5/17/2018	55.4	female	-0.622252066	-0.743881427	5898
November2018_5898(1)_10300453-461	2nd_submal	155.168	163.088	0	0	2	2	1	0	10/30/2018	1.057142857	5/17/2018	55.4	submal	-0.622252066	-0.743881427	5898
November2018_5898(1)_10300453-461	3rd_submal	0	95.835	28.081	0	0	0	0	1	10/30/2018	1.057142857	5/17/2018	55.4	submal	-0.622252066	-0.743881427	5898
November2018_5898(1)_10300465	1st_male	38.778	42.081	0	0	1	1	0	1	10/30/2018	1.057142857	5/17/2018	55.4	male	-0.622252066	-0.743881427	5898
November2018_5898(1)_10300466	1st_female	33.227	59.873	0	0	0	1	0	1	10/30/2018	1.057142857	5/17/2018	55.4	female	-0.622252066	-0.743881427	5898
November2018_5898(1)_10310469-474	1st_female	97.582	359.92	212.056	8	3	1	0	1	10/31/2018	2.2	5/17/2018	57	female	-0.616140818	-0.495562689	5898
November2018_5898(1)_10310475	1st_female	9.787	59.773	0	0	1	0	0	1	10/31/2018	2.2	5/17/2018	57	female	-0.616140818	-0.495562689	5898
November2018_5898(1)_10310476-481	1st_female	0	359.917	328.637	23	0	0	0	0	10/31/2018	2.2	5/17/2018	57	female	-0.616140818	-0.495562689	5898
November2018_5898(1)_10310482-486	1st_female	0	298.52	253.915	25	0	1	0	0	10/31/2018	2.2	5/17/2018	57	female	-0.616140818	-0.495562689	5898
November2018_5898(1)_10310487-488	1st_female	28.896	118.853	82.782	5	0	1	0	0	10/31/2018	2.2	5/17/2018	57	female	-0.616140818	-0.495562689	5898
November2018_5898(2)_11010004-8	1st_female	55.382	299.897	135.962	9	9	0	2	0	11/1/2018	2.2	5/17/2018	65	female	-0.585584579	-0.495562689	5898
November2018_5898(2)_11020020-25	1st_male	0	360.132	304.95	24	4	0	1	1	11/2/2018	2.571428571	5/17/2018	65	male	-0.585584579	-0.4148591	5898
November2018_5898(2)_11020026-32	1st_male	0	365.739	336.019	25	2	0	0	0	11/2/2018	2.571428571	5/17/2018	65	male	-0.585584579	-0.4148591	5898
November2018_5898(2)_11020033-44	1st_female	82.394	525.339	431.858	30	2	1	0	1	11/2/2018	2.571428571	5/17/2018	65	female	-0.585584579	-0.4148591	5898
November2018_5898(2)_11020033-44	1st_submal	145.432	665.831	347.194	13	11	2	2	1	11/2/2018	2.571428571	5/17/2018	65	submal	-0.585584579	-0.4148591	5898
November2018_5898(2)_11020033-44	2nd_female	45.064	663.539	252.1	10	10	0	2	1	11/2/2018	2.571428571	5/17/2018	65	female	-0.585584579	-0.4148591	5898
November2018_5898(2)_11030052	1st_subuid	1.2	15.561	0	0	1	0	0	0	11/3/2018	2.628571429	5/17/2018	67.6	subuid	-0.575653801	-0.402443163	5898
November2018_5898(2)_11060080-87	1st_female	100.555	478.496	92.945	4	6	0	0	1	11/6/2018	1.571428571	5/17/2018	68	female	-0.574125989	-0.632137995	5898
November2018_5898(2)_11060080-87	1st_submal	151.21	451.484	7.651	1	9	3	3	0	11/6/2018	1.571428571	5/17/2018	68	submal	-0.574125989	-0.632137995	5898
November2018_5898(2)_11060080-87	2nd_female	106.502	264.698	0	0	6	1	0	1	11/6/2018	1.571428571	5/17/2018	68	female	-0.574125989	-0.632137995	5898
November2018_5898(2)_11060080-87	2nd_submal	351.704	445.081	0	0	5	6	1	1	11/6/2018	1.571428571	5/17/2018	68	submal	-0.574125989	-0.632137995	5898
November2018_5898(2)_11070094-132	1st_female	0	298.73	164.697	18	4	0	0	0	11/7/2018	2.057142857	5/17/2018	68	female	-0.574125989	-0.526602532	5898
November2018_5898(2)_11070094-132	1st_male	79.684	2326.419	2033.812	45	12	2	1	0	11/7/2018	2.057142857	5/17/2018	68	male	-0.574125989	-0.526602532	5898
November2018_5898(2)_11070094-132	1st_submal	13.859	2053.283	1625.148	94	19	6	2	1	11/7/2018	2.057142857	5/17/2018	68	submal	-0.574125989	-0.526602532	5898
November2018_5898(2)_11070094-132	2nd_male	19.423	634.67	376.116	33	10	0	0	1	11/7/2018	2.057142857	5/17/2018	68	male	-0.574125989	-0.526602532	5898
November2018_5898(2)_11070094-132	2nd_submal	145.458	241.297	0	0	1	1	0	0	11/7/2018	2.057142857	5/17/2018	68	submal	-0.574125989	-0.526602532	5898
November2018_5898(2)_11070094-132	3rd_male	92.185	403.558	249.095	20	5	0	0	0	11/7/2018	2.057142857	5/17/2018	68	male	-0.574125989	-0.526602532	5898
November2018_5898(2)_11070133-163	1st_female	0	645.739	641.796	5	0	0	0	0	11/7/2018	2.057142857	5/17/2018	68	female	-0.574125989	-0.526602532	5898
November2018_5898(2)_11070133-163	1st_male	0	607.777	559.946	45	1	0	0	0	11/7/2018	2.057142857	5/17/2018	68	male	-0.574125989	-0.526602532	5898
November2018_5898(2)_11070133-163	1st_submal	0	660.569	552.467	16	0	0	0	0	11/7/2018	2.057142857	5/17/2018	68	submal	-0.574125989	-0.526602532	5898
November2018_5898(2)_11070133-163	2nd_female	0	757.534	664.781	30	0	0	0	1	11/7/2018	2.057142857	5/17/2018	68	female	-0.574125989	-0.526602532	5898
November2018_5898(2)_11070133-163	2nd_submal	46.124	1503.451	1348.112	32	5	1	1	0	11/7/2018	2.057142857	5/17/2018	68	submal	-0.574125989	-0.526602532	5898
November2018_5898(2)_11070133-163	3rd_submal	0	83.319	0	0	0	0	0	0	11/7/2018	2.057142857	5/17/2018	68	submal	-0.574125989	-0.526602532	5898
November2018_5898(2)_11090179-206(1)	1st_female	0	1598.372	1527.707	108	2	0	0	1	11/9/2018	1.714285714	5/17/2018	79.6	female	-0.529819442	-0.601098153	5898
November2018_5898(2)_11090179-206(1)	1st_male	0	1680.072	1658.646	51	1	0	0	0	11/9/2018	1.714285714	5/17/2018	79.6	male	-0.529819442	-0.601098153	5898
November2018_5898(2)_11090179-206(1)	2nd_male	50.072	1679.993	1585.185	74	5	0	0	1	11/9/2018	1.714285714	5/17/2018	79.6	male	-0.529819442	-0.601098153	5898
November2018_5898(2)_11090179-206(1)	3rd_male	0	1677.432	1554.757	100	8	0	0	1	11/9/2018	1.714285714	5/17/2018	79.6	male	-0.529819442	-0.601098153	5898
November2018_5898(2)_11090179-206(2)	1st_subfem	107.006	1034.564	879.807	41	5	1	1	0	11/9/2018	1.714285714	5/17/2018	79.6	subfem	-0.529819442	-0.601098153	5898
November2018_5898(2)_11090179-206(2)	1st_submal	34.029	1280.848	950.573	69	16	0	0	0	11/9/2018	1.714285714	5/17/2018	79.6	submal	-0.529819442	-0.601098153	5898
November2018_5898(2)_11090179-206(2)	2nd_female	17.751	31.854	0	0	0	1	0	0	11/9/2018	1.714285714	5/17/2018	79.6	female	-0.529819442	-0.601098153	5898
November2018_5898(2)_11090179-206(2)	2nd_submal	0	764.115	671.286	45	1	0	0	0	11/9/2018	1.714285714	5/17/2018	79.6	submal	-0.529819442	-0.601098153	5898
November2018_5898(2)_11090179-206(2)	3rd_submal	51.204	1021.284	855.556	68	5	2	0	0	11/9/2018	1.714285714	5/17/2018	79.6	submal	-0.529819442	-0.601098153	5898
November2018_5898(2)_11090179-206(2)	4th_male	49.28	755.99	642.011	26	2	0	0	0	11/9/2018	1.714285714	5/17/2018	79.6	male	-0.529819442	-0.601098153	5898
November2018_5898(2)_11090207-208	1st_female	70.961	75.813	0	0	1	0	0	1	11/9/2018	1.714285714	5/17/2018	79.6	female	-0.529819442	-0.601098153	5898
November2018_5898(3)_11190015	1st_female	5.549	9.559	0	0	0	0	1	1	11/19/2018	1.857142857	5/17/2018	81.8	female	-0.521416476	-0.570058311	5898
November2018_5898(3)_11190016	1st_female	0	2.954	0	0	0	0	0	1	11/19/2018	1.857142857	5/17/2018	81.8	female	-0.521416476	-0.570058311	5898
November2018_5898(4)_11230016-17	1st_female	0	9.751	0	0	0	0	0	0	11/23/2018	14.88571429	5/17/2018	128.8	female	-0.34189857	2.260775301	5898
November2018_5898(4)_11230016-17	1st_male	0	71.957	42.017	0	0	0	0	1	11/23/2018	14.88571429	5/17/2018	128.8	male	-0.34189857	2.260775301	5898
November2018_5898(4)_11230016-17	1st_submal	31.423	89.612	53.672	5	0	0	1	1	11/23/2018	14.88571429	5/17/2018	128.8	submal	-0.34189857	2.260775301	5898
November2018_5898(4)_11230016-17	2nd_male	0	92.605	54.321	4	2	0	0	0	11/23/2018	14.88571429	5/17/2018	128.8	male	-0.34189857	2.260775301	5898
November2018_5898(4)_11230016-17	2nd_submal	0	6.25	0	0	0	0	0	0	11/23/2018	14.88571429	5/17/2018	128.8	submal	-0.34189857	2.260775301	5898
November2018_5898(4)_11230016-17	3rd_submal	14.696	25.897	0	0	0	1	1	0	11/23/2018	14.88571429	5/17/2018	128.8	submal	-0.34189857	2.260775301	5898
November2018_5898(4)_11230019-28	1st_female	9.642	581.728	444.71	35	4	0	0	1	11/23/2018	14.88571429	5/17/2018	128.8	female	-0.34189857	2.260775301	5898
November2018_5898(4)_11230029-54	1st_male	12.702	1560.527	1511.532	96	1	0	0	0	11/23/2018	14.88571429	5/17/2018	128.8	male	-0.34189857	2.260775301	5898
November2018_5898(4)_11230029-54	1st_submal	0	44.394	0	0	0	0	0	0	11/23/2018	14.88571429	5/17/2018	128.8	submal	-0.34189857	2.260775301	5898
November2018_5898(4)_11250060-82	1st_female	20.675	1379.945	913.143	43	15	1	0	1	11/25/2018	16.6	5/17/2018	198	female	-0.077587101	2.633253407	5898
November2018_5898(4)_11250083	1st_uid	0	2.371	0	0	0	0	0	0	11/25/2018	16.6	5/17/2018	198	uid	-0.077587101	2.633253407	5898
November2018_5898(4)_11270108-116	1st_female	0	539.594	453.356	29	5	0	0	0	11/27/2018	14.77142857	5/17/2018	198	female	-0.077587101	2.235943427	5898
November2018_5898(4)_11270108-116	1st_submal	482.232	484.968	0	0	12	0	2	1	11/27/2018	14.77142857	5/17/2018	198	submal	-0.077587101	2.235943427	5898
November2018_5898(4)_11270108-116	2nd_female	0	538.087	353.187	19	6	1	0	0	11/27/2018	14.77142857	5/17/2018	198	female	-0.077587101	2.235943427	5898
November2018_5898(4)_11280137-174	1st_female	0	2280.285	2171.297	103	6	0	0	0	11/28/2018	10.57142857	5/17/2018	198	female	-0.077587101	1.323372065	5898
November2018_5898(4)_11280175	1st_male	0	27.079	0	0	0	0	0	0	11/28/2018	10.57142857	5/17/2018	198	male	-0.077587101	1.323372065	5898
November2018_5898(4)_11280176-177	1st_male	115.046	118.198	0	0	2	1	1	1	11/28/2018	10.57142857	5/17/2018	198	male	-0.077587101	1.323372065	5898
November2018_5898(4)_11280178-193	1st_female	7.574	954.282	772.535	28	9	0	0	1	11/28/2018	10.57142857	5/17/2018	198	female	-0.077587101	1.323372065	5898
November2018_5898(4)_11280194-201	1st_female	54.924	425.974	362.027	21	1	0	0	0	11/28/2018	10.57142857	5/17/2018	198	female	-0.077587101	1.323372065	5898
November2018_5898(4)_11280194-201	1st_male	32.271	281.08	111.154	9	2	2	0	0	11/28/2018	10.57142857	5/17/2018	198	male	-0.077587101	1.323372065	5898
November2019_1770_11150008	1st_female	34.004	37.002	0	0	0	2	0	1	11/15/2019	8.057142857	5/15/2019	205.2	female	-0.050086485	0.777070842	1770
November2019_1770_11150008	1st_subuid	0	0	0	0	0	0	0	0	11/15/2019	8.057142857	5/15/2019	205.2	subuid	-0.050086485	0.777070842	1770
November2019_1770_11230019-23	1st_female	178.486	583.07	234.142	6	8	4	2	1	11/23/2019	20.82857143	5/15/2019	289.4	female	0.271517933	3.552032737	1770
November2019_1770_11230019-23	2nd_female	219.382	518.454	0	0	4	4	0	0	11/23/2019	20.82857143	5/15/2019	289.4	female	0.271517933	3.552032737	1770
November2019_1770_11250029-55	1st_female	0	3244.64	2997.746	254	8	6	0	1	11/25/2019	13.85714286	5/15/2019	353	female	0.514440036	2.037288436	1770
November2019_1772_10300003	1st_female	0	57.304	0	0	0	0	0	0	10/30/2019	1.114285714	5/15/2019	132.6	female	-0.327384357	-0.73146549	1772
November2019_1772_11060031	1st_female	0	0	0	0	0	0	0	0	11/6/2019	0	5/15/2019	132.8	female	-0.326620451	-0.97357626	1772
November2019_1772_11060031	1st_subuid	0	87.738	0	0	0	0	0	0	11/6/2019	0	5/15/2019	132.8	subuid	-0.326620451	-0.97357626	1772
November2019_1772_11060031	1st_uid	0	0	0	0	0	0	0	0	11/6/2019	0	5/15/2019	132.8	uid	-0.326620451	-0.97357626	1772
November2019_1772_11060031	2nd_uid	0	0	0	0	0	0	0	0	11/6/2019	0	5/15/2019	132.8	uid	-0.326620451	-0.97357626	1772
November2019_4030_11220044-68	1st_male	24.432	2914.066	2693.22	178	16	8	0	1	11/22/2019	12.02857143	5/15/2019	289.4	male	0.271517933	1.639978456	4030
November2019_4030_11220069-84	1st_female	271.434	730.85	23.42	2	22	12	2	1	11/22/2019	12.02857143	5/15/2019	289.4	female	0.271517933	1.639978456	4030
November2019_4030_11220069-84	1st_male	44.568	1854.382	1678.696	80	10	8	0	1	11/22/2019	12.02857143	5/15/2019	289.4	male	0.271517933	1.639978456	4030
November2019_4030_11220069-84	1st_subfem	194.446	1917.564	1031.34	82	44	20	2	0	11/22/2019	12.02857143	5/15/2019	289.4	subfem	0.271517933	1.639978456	4030
November2019_4030_11220069-84	2nd_female	99.256	147.758	0	0	2	2	0	0	11/22/2019	12.02857143	5/15/2019	289.4	female	0.271517933	1.639978456	4030
November2019_4501_182	1st_female	11.503	14.355	0	0	0	1	0	0	11/22/2019	12.02857143	5/15/2019	289.4	female	0.271517933	1.639978456	4501
November2019_4501_24-39	1st_female	30.458	839.368	396.828	29	4	2	0	0	11/19/2019	18.8	5/15/2019	261.6	female	0.165335002	3.111266978	4501
November2019_4501_40-41	1st_female	27.749	118.956	85.62	4	1	1	0	1	11/19/2019	18.8	5/15/2019	261.6	female	0.165335002	3.111266978	4501
November2019_4503_14-60	1st_female	182.717	2824.657	2477.354	296	10	2	1	1	11/19/2019	18.8	5/15/2019	261.6	female	0.165335002	3.111266978	4503
November2019_4503_2-12	1st_uid	93.821	660.511	0	0	1	1	1	0	11/17/2019	13.62857143	5/15/2019	205.2	uid	-0.050086485	1.987624689	4503
November2019_4503_62-63	1st_female	0	119.523	0	0	0	0	0	1	11/21/2019	12.02857143	5/15/2019	286.6	female	0.26082325	1.639978456	4503
November2019_4503_62-63	1st_subfem	0	110.669	0	0	0	0	0	0	11/21/2019	12.02857143	5/15/2019	286.6	subfem	0.26082325	1.639978456	4503
November2019_4503_62-63	1st_uid	0	0	0	0	0	0	0	0	11/21/2019	12.02857143	5/15/2019	286.6	uid	0.26082325	1.639978456	4503
November2019_4528_152	1st_uid	0	0	0	0	0	0	0	0	11/19/2019	18.8	5/15/2019	261.6	uid	0.165335002	3.111266978	4528
November2019_4528_158-183	1st_female	107.936	146.432	0	0	0	2	0	0	11/20/2019	19.68571429	5/15/2019	280.4	female	0.237142164	3.303713999	4528
November2019_4528_186-189	1st_submal	26.806	41.145	0	0	0	1	0	1	11/20/2019	19.68571429	5/15/2019	280.4	submal	0.237142164	3.303713999	4528
November2019_4528_193	1st_uid	0	0	0	0	0	0	0	0	11/20/2019	19.68571429	5/15/2019	280.4	uid	0.237142164	3.303713999	4528
November2019_4528_196	1st_subuid	0	0	0	0	0	0	0	0	11/21/2019	12.02857143	5/15/2019	286.6	subuid	0.26082325	1.639978456	4528
November2019_4528_226-236	1st_female	14.013	173.831	120.053	6	0	1	0	0	11/22/2019	12.02857143	5/15/2019	289.4	female	0.271517933	1.639978456	4528
November2019_4528_237-239	1st_submal	56.116	57.916	0	0	0	1	0	0	11/22/2019	12.02857143	5/15/2019	289.4	submal	0.271517933	1.639978456	4528
November2019_4528_241-261	1st_male	60.773	376.322	0	0	0	1	0	0	11/22/2019	12.02857143	5/15/2019	289.4	male	0.271517933	1.639978456	4528
November2019_4528_241-261	1st_submal	0	325.502	98.963	12	1	2	0	0	11/22/2019	12.02857143	5/15/2019	289.4	submal	0.271517933	1.639978456	4528
November2019_4528_262-302	1st_female	0	372.387	179.98	20	0	0	0	0	11/22/2019	12.02857143	5/15/2019	289.4	female	0.271517933	1.639978456	4528
November2019_4528_262-302	1st_male	0	29.23	0	0	0	0	0	1	11/22/2019	12.02857143	5/15/2019	289.4	male	0.271517933	1.639978456	4528
November2019_4528_262-302	1st_submal	8.605	64.165	0	0	0	1	0	0	11/22/2019	12.02857143	5/15/2019	289.4	submal	0.271517933	1.639978456	4528
November2019_4528_262-302	2nd_male	0	297.792	19.062	2	0	0	0	0	11/22/2019	12.02857143	5/15/2019	289.4	male	0.271517933	1.639978456	4528
November2019_4528_262-302	2nd_submal	54.471	265.045	0	0	0	3	0	0	11/22/2019	12.02857143	5/15/2019	289.4	submal	0.271517933	1.639978456	4528
November2019_4528_306-319	1st_male	5.928	111.155	0	0	0	1	0	0	11/22/2019	12.02857143	5/15/2019	289.4	male	0.271517933	1.639978456	4528
November2019_4528_327	1st_uid	11.756	19.44	0	0	0	1	0	1	11/23/2019	20.82857143	5/15/2019	289.4	uid	0.271517933	3.552032737	4528
November2019_4528_332-336	1st_female	27.075	30.076	0	0	0	1	0	1	11/25/2019	13.85714286	5/15/2019	353	female	0.514440036	2.037288436	4528
November2019_4528_332-336	1st_male	10.605	13.434	0	0	0	1	0	1	11/25/2019	13.85714286	5/15/2019	353	male	0.514440036	2.037288436	4528
November2019_4528_332-336	1st_submal	0	12.152	0	0	0	0	0	1	11/25/2019	13.85714286	5/15/2019	353	submal	0.514440036	2.037288436	4528
November2019_4528_332-336	1st_uid	0	0	0	0	0	0	0	0	11/25/2019	13.85714286	5/15/2019	353	uid	0.514440036	2.037288436	4528
November2019_4528_332-336	2nd_uid	0	0	0	0	0	0	0	0	11/25/2019	13.85714286	5/15/2019	353	uid	0.514440036	2.037288436	4528
November2019_4528_341	1st_uid	0	0	0	0	0	0	0	0	11/27/2019	11.77142857	5/15/2019	358.8	uid	0.536593309	1.58410674	4528
November2019_4528_341	2nd_uid	0	0	0	0	0	0	0	0	11/27/2019	11.77142857	5/15/2019	358.8	uid	0.536593309	1.58410674	4528
November2019_4528_342	1st_submal	0	0	0	0	0	0	0	0	11/29/2019	13.34285714	5/15/2019	379.6	submal	0.616039531	1.925545004	4528
November2019_4528_342	1st_uid	0	0	0	0	0	0	0	0	11/29/2019	13.34285714	5/15/2019	379.6	uid	0.616039531	1.925545004	4528
November2019_4528_61-69	1st_female	0	48.294	0	0	0	0	0	0	11/16/2019	8.057142857	5/15/2019	205.2	female	-0.050086485	0.777070842	4528
November2019_4528_61-69	1st_uid	0	54.732	0	0	0	0	0	1	11/16/2019	8.057142857	5/15/2019	205.2	uid	-0.050086485	0.777070842	4528
November2019_4528_89-149	1st_female	0	127.345	71.451	1	0	1	0	1	11/18/2019	16.11428571	5/15/2019	244.2	female	0.098875181	2.527717944	4528
November2019_4528_89-149	1st_subfem	0	242.851	0	0	0	0	0	1	11/18/2019	16.11428571	5/15/2019	244.2	subfem	0.098875181	2.527717944	4528
November2019_4528_89-149	2nd_female	73.11	329.725	108.78	7	0	5	0	0	11/18/2019	16.11428571	5/15/2019	244.2	female	0.098875181	2.527717944	4528
November2019_4764_05-06	1st_submal	27.682	35.002	0	0	0	1	0	1	11/21/2019	12.02857143	5/15/2019	286.6	submal	0.26082325	1.639978456	4764
November2019_4764_29	1st_subfem	7.246	11.853	0	0	0	1	0	0	11/26/2019	11.2	5/15/2019	358.6	subfem	0.535829403	1.459947371	4764
November2019_4769_04-97	1st_female	14.472	5462.626	2308.687	111	0	5	0	1	11/16/2019	8.057142857	5/15/2019	205.2	female	-0.050086485	0.777070842	4769
November2019_4769_04-97	1st_subfem	100.238	3216.496	615.972	20	4	3	6	0	11/16/2019	8.057142857	5/15/2019	205.2	subfem	-0.050086485	0.777070842	4769
November2019_4769_04-97	2nd_female	139.692	2396.935	2195.741	102	3	2	0	1	11/16/2019	8.057142857	5/15/2019	205.2	female	-0.050086485	0.777070842	4769
November2019_5815_01-08	1st_male	0	49.087	0	0	0	0	0	1	11/16/2019	8.057142857	5/15/2019	205.2	male	-0.050086485	0.777070842	5815
November2019_5815_01-08	1st_submal	8.043	58.355	0	0	1	0	0	1	11/16/2019	8.057142857	5/15/2019	205.2	submal	-0.050086485	0.777070842	5815
November2019_5815_01-08	2nd_male	9.25	10.155	0	0	0	0	1	0	11/16/2019	8.057142857	5/15/2019	205.2	male	-0.050086485	0.777070842	5815
November2019_5815_16-17	1st_uid	0	43.376	0	0	0	0	0	0	11/19/2019	18.8	5/15/2019	261.6	uid	0.165335002	3.111266978	5815
November2019_5815_19-20	1st_female	76.625	118.694	0	0	2	1	0	0	11/20/2019	19.68571429	5/15/2019	280.4	female	0.237142164	3.303713999	5815
November2019_5815_194-245	1st_female	0	782.828	399.948	42	3	0	2	1	11/26/2019	11.2	5/15/2019	358.6	female	0.535829403	1.459947371	5815
November2019_5815_194-245	1st_male	0	0	0	0	0	0	0	0	11/26/2019	11.2	5/15/2019	358.6	male	0.535829403	1.459947371	5815
November2019_5815_194-245	1st_uid	0	0	0	0	0	0	0	0	11/26/2019	11.2	5/15/2019	358.6	uid	0.535829403	1.459947371	5815
November2019_5815_21	1st_subuid	0	0	0	0	0	0	0	1	11/20/2019	19.68571429	5/15/2019	280.4	subuid	0.237142164	3.303713999	5815
November2019_5815_21	1st_uid	0	58.204	0	0	0	0	0	0	11/20/2019	19.68571429	5/15/2019	280.4	uid	0.237142164	3.303713999	5815
November2019_5815_23-55	1st_female	0	495.894	440.132	7	0	0	0	0	11/20/2019	19.68571429	5/15/2019	280.4	female	0.237142164	3.303713999	5815
November2019_5815_251-433	1st_female	26.536	3123.88	2419.143	172	4	0	0	0	11/29/2019	13.34285714	5/15/2019	379.6	female	0.616039531	1.925545004	5815
November2019_5815_61-62	1st_female	22.878	28.788	0	0	0	1	0	0	11/22/2019	12.02857143	5/15/2019	289.4	female	0.271517933	1.639978456	5815
November2019_5815_71-75	1st_female	0	300.272	266.453	10	0	0	0	0	11/23/2019	20.82857143	5/15/2019	289.4	female	0.271517933	3.552032737	5815
November2019_5815_85-186	1st_female	22.009	1806.334	1357.757	89	2	1	0	1	11/25/2019	13.85714286	5/15/2019	353	female	0.514440036	2.037288436	5815
october2016_4501_005	1st_female	0	13.604	0	0	0	0	0	0	9/8/2016	0	5/9/2016	0.8128	female	-0.830749509	-0.97357626	4501
october2016_4501_063	1st_submal	0	59.787	0	0	1	2	1	1	9/25/2016	0	5/9/2016	0.8128	submal	-0.830749509	-0.97357626	4501
october2016_4501_064	1st_female	0	58.404	0	0	0	1	0	0	9/25/2016	0	5/9/2016	0.8128	female	-0.830749509	-0.97357626	4501
october2016_4501_064	1st_submal	0	59.528	0	0	1	1	1	0	9/25/2016	0	5/9/2016	0.8128	submal	-0.830749509	-0.97357626	4501
october2016_4501_066	1st_female	0	0	0	0	0	0	0	0	9/25/2016	0	5/9/2016	0.8128	female	-0.830749509	-0.97357626	4501
october2016_4501_077-78	1st_female	0	10.654	0	0	0	1	0	0	9/28/2016	0	5/9/2016	0.8128	female	-0.830749509	-0.97357626	4501
october2016_4501_077-78	1st_male	0	16.651	0	0	0	1	0	0	9/28/2016	0	5/9/2016	0.8128	male	-0.830749509	-0.97357626	4501
october2016_4501_077-78	2nd_female	0	5.425	0	0	0	1	0	0	9/28/2016	0	5/9/2016	0.8128	female	-0.830749509	-0.97357626	4501
october2016_4501_077-78	2nd_male	0	27.884	0	0	0	1	0	0	9/28/2016	0	5/9/2016	0.8128	male	-0.830749509	-0.97357626	4501
october2016_4501_077-78	3rd_male	0	23.249	0	0	0	1	0	0	9/28/2016	0	5/9/2016	0.8128	male	-0.830749509	-0.97357626	4501
october2016_4501_077-78	4th_male	0	13.55	0	0	0	1	0	0	9/28/2016	0	5/9/2016	0.8128	male	-0.830749509	-0.97357626	4501
october2016_4501_086	1st_female	0	55.475	0	0	0	0	0	0	9/30/2016	0.370114286	5/9/2016	0.8128	female	-0.830749509	-0.893158236	4501
october2016_4501_086	1st_submal	0	48.352	0	0	0	0	0	0	9/30/2016	0.370114286	5/9/2016	0.8128	submal	-0.830749509	-0.893158236	4501
october2016_4501_089-90	1st_female	0	70.03	0	0	0	1	0	0	10/1/2016	0.370114286	5/9/2016	3.4036	female	-0.820853871	-0.893158236	4501
october2016_4501_089-90	1st_submal	0	15.271	0	0	0	1	0	0	10/1/2016	0.370114286	5/9/2016	3.4036	submal	-0.820853871	-0.893158236	4501
october2016_4501_094	1st_subuid	0	33.697	0	0	1	1	1	1	10/6/2016	1.865085714	5/9/2016	13.0556	subuid	-0.783987768	-0.568332496	4501
october2016_4501_098-100	1st_female	0	122.112	0	0	0	2	0	1	10/8/2016	1.7272	5/9/2016	14.2748	female	-0.779330997	-0.598292151	4501
october2016_4501_101	1st_female	0	40.478	0	0	0	1	0	0	10/9/2016	1.465942857	5/9/2016	15.494	female	-0.774674226	-0.655057815	4501
october2016_4501_84-85	1st_female	0	52.025	0	0	1	2	0	0	9/30/2016	0.370114286	5/9/2016	0.8128	female	-0.830749509	-0.893158236	4501
october2016_4501_84-85	1st_submal	0	119.711	0	0	0	2	0	1	9/30/2016	0.370114286	5/9/2016	0.8128	submal	-0.830749509	-0.893158236	4501
october2016_4503_024-25	1st_female	0	76.033	0	0	5	1	1	0	10/3/2016	1.088571429	5/9/2016	5.4356	female	-0.813092586	-0.737052662	4503
october2016_4503_026-27	1st_female	0	119.812	0	0	1	2	0	1	10/3/2016	1.088571429	5/9/2016	5.4356	female	-0.813092586	-0.737052662	4503
october2016_4503_030-31	1st_female	0	30.902	0	0	0	1	0	1	10/3/2016	1.088571429	5/9/2016	5.4356	female	-0.813092586	-0.737052662	4503
october2016_4503_033	1st_female	0	58.409	0	0	2	2	0	1	10/5/2016	1.748971429	5/9/2016	8.636	female	-0.800868563	-0.593561679	4503
october2016_4503_034-36	1st_female	0	146.771	0	0	2	3	1	1	10/6/2016	1.865085714	5/9/2016	13.0556	female	-0.783987768	-0.568332496	4503
october2016_4503_034-36	1st_male	0	24.001	0	0	0	0	0	1	10/6/2016	1.865085714	5/9/2016	13.0556	male	-0.783987768	-0.568332496	4503
october2016_4503_038	1st_male	0	12.83	0	0	0	1	0	1	10/6/2016	1.865085714	5/9/2016	13.0556	male	-0.783987768	-0.568332496	4503
october2016_4503_039-41	1st_female	0	177.337	0	0	2	3	0	1	10/6/2016	1.865085714	5/9/2016	13.0556	female	-0.783987768	-0.568332496	4503
october2016_4503_042	1st_female	0	58.186	0	0	0	1	0	1	10/6/2016	1.865085714	5/9/2016	13.0556	female	-0.783987768	-0.568332496	4503
october2016_4503_043	1st_female	0	58.853	0	0	1	1	0	1	10/6/2016	1.865085714	5/9/2016	13.0556	female	-0.783987768	-0.568332496	4503
october2016_4503_044-45	1st_female	0	119.088	0	0	2	3	0	1	10/8/2016	1.7272	5/9/2016	14.2748	female	-0.779330997	-0.598292151	4503
october2016_4503_046	1st_female	0	58.754	0	0	0	1	0	1	10/8/2016	1.7272	5/9/2016	14.2748	female	-0.779330997	-0.598292151	4503
october2016_4503_047-48	1st_female	0	109.232	0	0	0	0	0	0	10/8/2016	1.7272	5/9/2016	14.2748	female	-0.779330997	-0.598292151	4503
october2016_4503_049	1st_female	0	54.616	0	0	0	0	0	0	10/8/2016	1.7272	5/9/2016	14.2748	female	-0.779330997	-0.598292151	4503
october2016_4503_050	1st_female	0	57.253	0	0	0	0	0	0	10/8/2016	1.7272	5/9/2016	14.2748	female	-0.779330997	-0.598292151	4503
october2016_4503_051	1st_female	0	58.22	0	0	0	0	0	0	10/8/2016	1.7272	5/9/2016	14.2748	female	-0.779330997	-0.598292151	4503
october2016_4769_57	1st_female	0	55.561	0	0	0	1	0	1	9/27/2016	0	5/9/2016	0.8128	female	-0.830749509	-0.97357626	4769
october2016_4769_57	1st_submal	0	56.628	0	0	2	1	0	1	9/27/2016	0	5/9/2016	0.8128	submal	-0.830749509	-0.97357626	4769
october2016_5898_028-29	1st_female	0	18.157	0	0	0	1	0	1	10/3/2016	1.088571429	5/9/2016	5.4356	female	-0.813092586	-0.737052662	5898
october2016_5898_030	1st_female	0	39.152	0	0	0	2	0	1	10/5/2016	1.748971429	5/9/2016	8.636	female	-0.800868563	-0.593561679	5898
october2016_5898_032-33	1st_female	0	84.015	0	0	1	3	0	1	10/10/2016	1.240971429	5/9/2016	15.6972	female	-0.773898098	-0.703939358	5898
october2016_5898_032-33	2nd_female	0	2.799	0	0	0	0	0	0	10/10/2016	1.240971429	5/9/2016	15.6972	female	-0.773898098	-0.703939358	5898
October2018_4528_PICT0005	1st_subuid	0	26.658	0	0	0	0	0	0	10/7/2018	0.057142857	5/17/2018	1.8	subuid	-0.826978869	-0.961160323	4528
October2018_4528_PICT0005	2nd_subuid	0	27.207	0	0	0	0	0	0	10/7/2018	0.057142857	5/17/2018	1.8	subuid	-0.826978869	-0.961160323	4528
October2018_4528_PICT0015	1st_female	44.391	47.009	0	0	0	1	0	0	10/19/2018	6.4	5/17/2018	22	female	-0.749824365	0.417008672	4528
October2018_4528_PICT0016	1st_female	48.456	50.281	0	0	0	1	0	0	10/19/2018	6.4	5/17/2018	22	female	-0.749824365	0.417008672	4528
October2018_4528_PICT0018	1st_female	56.816	56.816	0	0	0	1	0	1	10/20/2018	6.828571429	5/17/2018	46.6	female	-0.655863929	0.510128199	4528
October2018_4528_PICT0021-25	1st_uid	0	9.669	0	0	0	0	0	0	10/20/2018	6.828571429	5/17/2018	46.6	uid	-0.655863929	0.510128199	4528
October2018_4528_PICT0026-27	1st_uid	0	74.537	0	0	0	0	0	0	10/20/2018	6.828571429	5/17/2018	46.6	uid	-0.655863929	0.510128199	4528
October2018_4528_PICT0028	1st_female	34.525	53.437	0	0	0	1	0	0	10/20/2018	6.828571429	5/17/2018	46.6	female	-0.655863929	0.510128199	4528
October2018_4528_PICT0029	1st_uid	4.549	12.927	0	0	0	1	0	0	10/20/2018	6.828571429	5/17/2018	46.6	uid	-0.655863929	0.510128199	4528
October2018_4528_PICT0031	1st_female	0	0	0	0	0	0	0	0	10/20/2018	6.828571429	5/17/2018	46.6	female	-0.655863929	0.510128199	4528
October2018_4528_PICT0031	1st_uid	0	7.555	0	0	0	0	0	0	10/20/2018	6.828571429	5/17/2018	46.6	uid	-0.655863929	0.510128199	4528
October2018_4528_PICT0032	1st_female	0	0	0	0	0	0	0	0	10/21/2018	6.314285714	5/17/2018	49.6	female	-0.644405339	0.398384767	4528
October2018_4528_PICT0032	1st_subuid	0	0	0	0	0	0	0	0	10/21/2018	6.314285714	5/17/2018	49.6	subuid	-0.644405339	0.398384767	4528
October2018_4528_PICT0032	2nd_subuid	0	0	0	0	0	0	0	0	10/21/2018	6.314285714	5/17/2018	49.6	subuid	-0.644405339	0.398384767	4528
October2018_4769_012-014	1st_female	0	7.223	0	0	0	0	0	0	9/23/2018	0	5/17/2018	1.4	female	-0.828506681	-0.97357626	4769
October2018_4769_012-014	1st_male	0	7.101	0	0	0	0	0	0	9/23/2018	0	5/17/2018	1.4	male	-0.828506681	-0.97357626	4769
October2018_4769_012-014	2nd_female	0	13.4	0	0	0	0	0	0	9/23/2018	0	5/17/2018	1.4	female	-0.828506681	-0.97357626	4769
October2018_4769_012-014	2nd_male	0	3.47	0	0	0	0	0	0	9/23/2018	0	5/17/2018	1.4	male	-0.828506681	-0.97357626	4769
October2018_4769_012-014	3rd_female	0	9.786	0	0	0	0	0	0	9/23/2018	0	5/17/2018	1.4	female	-0.828506681	-0.97357626	4769
October2018_4769_012-014	3rd_male	0	4.5	0	0	0	0	0	0	9/23/2018	0	5/17/2018	1.4	male	-0.828506681	-0.97357626	4769
October2018_4769_012-014	4th_male	0	10.446	0	0	0	0	0	0	9/23/2018	0	5/17/2018	1.4	male	-0.828506681	-0.97357626	4769
October2018_4769_019	1st_female	37.072	59.103	0	0	0	1	0	1	9/24/2018	0	5/17/2018	1.4	female	-0.828506681	-0.97357626	4769
October2018_4769_019	2nd_female	21.148	56.406	0	0	0	1	0	0	9/24/2018	0	5/17/2018	1.4	female	-0.828506681	-0.97357626	4769
October2018_4769_020	1st_female	0	22.11	0	0	0	0	0	0	9/24/2018	0	5/17/2018	1.4	female	-0.828506681	-0.97357626	4769
October2018_4769_020	2nd_female	0	36.811	0	0	0	0	0	0	9/24/2018	0	5/17/2018	1.4	female	-0.828506681	-0.97357626	4769
October2018_4769_025	1st_female	0	4.491	0	0	0	0	0	0	9/26/2018	0	5/17/2018	1.4	female	-0.828506681	-0.97357626	4769
October2018_4769_027	1st_female	0	8.429	0	0	0	0	0	0	9/26/2018	0	5/17/2018	1.4	female	-0.828506681	-0.97357626	4769
October2018_4769_031	1st_female	0	6.624	0	0	0	0	0	0	9/27/2018	0	5/17/2018	1.4	female	-0.828506681	-0.97357626	4769
October2018_4769_033	1st_female	0	16.176	0	0	0	0	0	0	9/27/2018	0	5/17/2018	1.4	female	-0.828506681	-0.97357626	4769
October2018_4769_033	2nd_female	2.954	22.454	0	0	0	1	0	0	9/27/2018	0	5/17/2018	1.4	female	-0.828506681	-0.97357626	4769
October2018_4769_034-035	1st_female	7.452	118.85	0	0	0	1	0	0	9/27/2018	0	5/17/2018	1.4	female	-0.828506681	-0.97357626	4769
October2018_4769_036-041	1st_female	75.222	358.639	0	0	0	2	0	1	9/27/2018	0	5/17/2018	1.4	female	-0.828506681	-0.97357626	4769
October2018_4769_058	1st_female	0	55.809	0	0	0	0	0	0	9/30/2018	0	5/17/2018	1.4	female	-0.828506681	-0.97357626	4769
October2018_4769_058	2nd_female	0	43.327	0	0	0	0	0	0	9/30/2018	0	5/17/2018	1.4	female	-0.828506681	-0.97357626	4769
October2018_4769_060	1st_female	0	57.273	0	0	0	0	0	0	9/30/2018	0	5/17/2018	1.4	female	-0.828506681	-0.97357626	4769
October2018_4769_061	1st_female	0	57.634	0	0	0	0	0	0	9/30/2018	0	5/17/2018	1.4	female	-0.828506681	-0.97357626	4769
October2018_4769_063	1st_female	0	53.948	0	0	0	0	0	0	10/1/2018	0	5/17/2018	1.4	female	-0.828506681	-0.97357626	4769
October2018_4769_063	1st_uid	0	47.803	0	0	0	0	0	0	10/1/2018	0	5/17/2018	1.4	uid	-0.828506681	-0.97357626	4769
October2018_4769_070	1st_female	0	56.85	0	0	0	0	0	0	10/2/2018	0	5/17/2018	1.4	female	-0.828506681	-0.97357626	4769
October2018_4769_070	2nd_female	0	37.654	0	0	0	0	0	0	10/2/2018	0	5/17/2018	1.4	female	-0.828506681	-0.97357626	4769
October2018_4769_070	3rd_female	0	32.923	0	0	0	0	0	0	10/2/2018	0	5/17/2018	1.4	female	-0.828506681	-0.97357626	4769
October2018_4769_073	1st_female	33.024	58.356	0	0	0	1	0	1	10/4/2018	0.028571429	5/17/2018	1.4	female	-0.828506681	-0.967368291	4769
October2018_4769_077	1st_female	0	57.565	0	0	0	0	0	0	10/6/2018	0.057142857	5/17/2018	1.8	female	-0.826978869	-0.961160323	4769
October2018_4769_082	1st_female	0	58.541	0	0	0	0	0	0	10/7/2018	0.057142857	5/17/2018	1.8	female	-0.826978869	-0.961160323	4769
October2018_4769_090-091	1st_female	119.192	119.472	0	0	4	4	3	1	10/9/2018	0.057142857	5/17/2018	1.8	female	-0.826978869	-0.961160323	4769
October2018_4769_093-096	1st_female	0	120.868	0	0	0	0	0	0	10/10/2018	0.057142857	5/17/2018	1.8	female	-0.826978869	-0.961160323	4769
October2018_4769_093-096	2nd_female	0	62.435	0	0	0	0	0	0	10/10/2018	0.057142857	5/17/2018	1.8	female	-0.826978869	-0.961160323	4769
October2018_4769_097	1st_uid	0	55.892	0	0	0	0	0	0	10/10/2018	0.057142857	5/17/2018	1.8	uid	-0.826978869	-0.961160323	4769
October2018_4769_106	1st_female	33.404	55.605	0	0	0	1	0	1	10/12/2018	0	5/17/2018	1.8	female	-0.826978869	-0.97357626	4769
October2018_4769_106	2nd_female	0	19.528	0	0	0	0	0	0	10/12/2018	0	5/17/2018	1.8	female	-0.826978869	-0.97357626	4769
October2018_4769_134-135	1st_female	0	47.183	0	0	0	0	0	0	10/19/2018	6.4	5/17/2018	22	female	-0.749824365	0.417008672	4769
October2018_4769_134-135	1st_male	0	61.726	0	0	0	0	0	0	10/19/2018	6.4	5/17/2018	22	male	-0.749824365	0.417008672	4769
October2018_4769_136	1st_uid	0	57.62	0	0	0	0	0	0	10/19/2018	6.4	5/17/2018	22	uid	-0.749824365	0.417008672	4769
October2018_4769_137	1st_female	0	58.487	0	0	0	0	0	0	10/19/2018	6.4	5/17/2018	22	female	-0.749824365	0.417008672	4769
October2018_4769_141	1st_male	0	58.72	0	0	0	0	0	0	10/20/2018	6.828571429	5/17/2018	46.6	male	-0.655863929	0.510128199	4769
October2018_4769_143	1st_female	0	58.377	0	0	0	0	0	0	10/20/2018	6.828571429	5/17/2018	46.6	female	-0.655863929	0.510128199	4769
OCtober2018_4769_144	1st_female	35.918	58.819	0	0	1	2	0	1	10/20/2018	6.828571429	5/17/2018	46.6	female	-0.655863929	0.510128199	4769
October2018_5815_019	1st_female	11.92	58.198	0	0	0	1	0	0	9/29/2018	0	5/17/2018	1.4	female	-0.828506681	-0.97357626	5815
October2018_5815_033	1st_female	36.786	57.839	0	0	0	1	0	1	10/5/2018	0.057142857	5/17/2018	1.6	female	-0.827742775	-0.961160323	5815
October2018_5815_033	1st_uid	0	23.821	0	0	0	0	0	0	10/5/2018	0.057142857	5/17/2018	1.6	uid	-0.827742775	-0.961160323	5815
October2018_5815_033	2nd_uid	0	5.072	0	0	0	0	0	0	10/5/2018	0.057142857	5/17/2018	1.6	uid	-0.827742775	-0.961160323	5815
October2018_5815_035	1st_female	22.391	58.692	0	0	0	1	0	1	10/6/2018	0.057142857	5/17/2018	1.8	female	-0.826978869	-0.961160323	5815
October2018_5815_038	1st_uid	5.751	57.726	0	0	0	1	0	0	10/9/2018	0.057142857	5/17/2018	1.8	uid	-0.826978869	-0.961160323	5815
October2019_2533_10070012-13	1st_female	37.998	54.772	0	0	0	2	0	1	10/7/2019	1.171428571	5/15/2019	37.6	female	-0.690239698	-0.719049553	2533
October2019_2533_10070012-13	2nd_female	0	0	0	0	0	0	0	0	10/7/2019	1.171428571	5/15/2019	37.6	female	-0.690239698	-0.719049553	2533
October2019_2533_10090014	1st_female	0	0	0	0	0	0	0	0	10/9/2019	0.514285714	5/15/2019	37.6	female	-0.690239698	-0.861832828	2533
October2019_2533_10090014	1st_male	0	0	0	0	0	0	0	0	10/9/2019	0.514285714	5/15/2019	37.6	male	-0.690239698	-0.861832828	2533
October2019_2533_10090014	1st_uid	0	0	0	0	0	0	0	0	10/9/2019	0.514285714	5/15/2019	37.6	uid	-0.690239698	-0.861832828	2533
October2019_2533_10090014	2nd_female	0	0	0	0	0	0	0	0	10/9/2019	0.514285714	5/15/2019	37.6	female	-0.690239698	-0.861832828	2533
October2019_2533_10090014	2nd_uid	0	0	0	0	0	0	0	0	10/9/2019	0.514285714	5/15/2019	37.6	uid	-0.690239698	-0.861832828	2533
October2019_2533_10300003-6	1st_female	0	0	0	0	0	0	0	0	10/30/2019	1.114285714	5/15/2019	132.6	female	-0.327384357	-0.73146549	2533
October2019_2533_10300003-6	1st_male	0	82	0	0	0	0	0	0	10/30/2019	1.114285714	5/15/2019	132.6	male	-0.327384357	-0.73146549	2533
October2019_2533_10300003-6	1st_uid	0	0	0	0	0	0	0	0	10/30/2019	1.114285714	5/15/2019	132.6	uid	-0.327384357	-0.73146549	2533
October2019_2533_10300003-6	2nd_female	0	0	0	0	0	0	0	0	10/30/2019	1.114285714	5/15/2019	132.6	female	-0.327384357	-0.73146549	2533
October2019_2533_10300003-6	2nd_uid	0	0	0	0	0	0	0	0	10/30/2019	1.114285714	5/15/2019	132.6	uid	-0.327384357	-0.73146549	2533
October2019_2533_10300008-9	1st_male	0	32.704	0	0	0	0	0	0	10/30/2019	1.114285714	5/15/2019	132.6	male	-0.327384357	-0.73146549	2533
October2019_2533_10300008-9	1st_uid	0	0	0	0	0	0	0	0	10/30/2019	1.114285714	5/15/2019	132.6	uid	-0.327384357	-0.73146549	2533
October2019_2533_10300008-9	2nd_male	0	0	0	0	0	0	0	0	10/30/2019	1.114285714	5/15/2019	132.6	male	-0.327384357	-0.73146549	2533
October2019_2533_10300008-9	2nd_uid	0	0	0	0	0	0	0	0	10/30/2019	1.114285714	5/15/2019	132.6	uid	-0.327384357	-0.73146549	2533
October2019_2533_10300008-9	3rd_male	0	0	0	0	0	0	0	0	10/30/2019	1.114285714	5/15/2019	132.6	male	-0.327384357	-0.73146549	2533
October4528_PICT0019-20	1st_female	18.592	19.172	0	0	0	1	0	0	10/20/2018	6.828571429	5/17/2018	46.6	female	-0.655863929	0.510128199	4528
Octoberr2018_4528_PICT0006	1st_female	13.426	16.301	0	0	0	1	0	0	10/9/2018	0.057142857	5/17/2018	1.8	female	-0.826978869	-0.961160323	4528
September2016_0180_037	1st_female	0	23.278	0	0	0	0	0	0	8/24/2016	0	5/9/2016	0.8128	female	-0.830749509	-0.97357626	5815
September2016_4503_160	1st_female	57.676	59.781	0	0	2	1	1	0	8/7/2016	0	5/9/2016	0.8128	female	-0.830749509	-0.97357626	4503
September2016_4503_161	1st_female	59.152	58.094	0	0	0	1	0	0	8/7/2016	0	5/9/2016	0.8128	female	-0.830749509	-0.97357626	4503
September2016_4503_162	1st_female	0	0	0	0	0	0	0	0	8/7/2016	0	5/9/2016	0.8128	female	-0.830749509	-0.97357626	4503
September2016_4769_011	1st_female	0	0	0	0	0	0	0	0	8/9/2016	0	5/9/2016	0.8128	female	-0.830749509	-0.97357626	4769
September2016_4769_011	1st_uid	0	0	0	0	0	0	0	0	8/9/2016	0	5/9/2016	0.8128	uid	-0.830749509	-0.97357626	4769
September2016_4769_035	1st_uid	0	12.428	0	0	0	0	0	0	8/20/2016	0	5/9/2016	0.8128	uid	-0.830749509	-0.97357626	4769
September2016_4769_044-45	1st_female	0	50.425	0	0	1	1	1	0	8/24/2016	0	5/9/2016	0.8128	female	-0.830749509	-0.97357626	4769
September2016_4769_044-45	2nd_female	0	10.327	0	0	0	1	1	0	8/24/2016	0	5/9/2016	0.8128	female	-0.830749509	-0.97357626	4769
September2016_5898_024	1st_female	0	38.179	0	0	0	1	0	0	8/16/2016	0	5/9/2016	0.8128	female	-0.830749509	-0.97357626	5898
September2016_5898_028	1st_female	0	0	0	0	0	0	0	0	8/17/2016	0	5/9/2016	0.8128	female	-0.830749509	-0.97357626	5898
September2016_5898_030	1st_female	0	17.175	0	0	0	0	0	0	8/18/2016	0	5/9/2016	0.8128	female	-0.830749509	-0.97357626	5898
September2016_5898_030	1st_subuid	0	9.321	0	0	0	1	0	0	8/18/2016	0	5/9/2016	0.8128	subuid	-0.830749509	-0.97357626	5898
September2016_5898_039	1st_subuid	0	9.004	0	0	0	0	0	0	8/20/2016	0	5/9/2016	0.8128	subuid	-0.830749509	-0.97357626	5898
September2016_5989_42-44	1st_female	0	98.175	0	0	0	2	0	1	8/22/2016	0	5/9/2016	0.8128	female	-0.830749509	-0.97357626	5898
September2018_4501_08270012-29	1st_female	453.414	1054.867	0	0	8	4	9	0	8/27/2018	0.114285714	5/17/2018	1.4	female	-0.828506681	-0.948744386	4501
September2018_4528_PICT0002	1st_female	0	0	0	0	0	0	0	0	8/17/2018	0	5/17/2018	0.6	female	-0.831562305	-0.97357626	4528
September2018_4528_PICT0002	1st_subuid	0	19.206	0	0	0	0	0	0	8/17/2018	0	5/17/2018	0.6	subuid	-0.831562305	-0.97357626	4528
September2018_4528_PICT0002	1st_uid	0	0	0	0	0	0	0	0	8/17/2018	0	5/17/2018	0.6	uid	-0.831562305	-0.97357626	4528
September2018_4528_PICT0002	2nd_subuid	0	0	0	0	0	0	0	0	8/17/2018	0	5/17/2018	0.6	subuid	-0.831562305	-0.97357626	4528
September2018_4528_PICT0003	1st_male	0	0	0	0	0	0	0	0	8/17/2018	0	5/17/2018	0.6	male	-0.831562305	-0.97357626	4528
September2018_4528_PICT0003	1st_subuid	0	0	0	0	0	0	0	0	8/17/2018	0	5/17/2018	0.6	subuid	-0.831562305	-0.97357626	4528
September2018_4528_PICT0004	1st_female	0	0	0	0	0	0	0	0	8/18/2018	0	5/17/2018	0.6	female	-0.831562305	-0.97357626	4528
September2018_4528_PICT0004	1st_subuid	0	0	0	0	0	0	0	0	8/18/2018	0	5/17/2018	0.6	subuid	-0.831562305	-0.97357626	4528
September2018_4528_PICT0004	1st_uid	0	0	0	0	0	0	0	0	8/18/2018	0	5/17/2018	0.6	uid	-0.831562305	-0.97357626	4528
September2018_4528_PICT0005	1st_uid	0	0	0	0	0	0	0	0	8/19/2018	0	5/17/2018	0.6	uid	-0.831562305	-0.97357626	4528
September2018_4528_PICT0006	1st_female	0	0	0	0	0	0	0	0	8/21/2018	0	5/17/2018	0.6	female	-0.831562305	-0.97357626	4528
September2018_4528_PICT0006	1st_male	0	0	0	0	0	0	0	0	8/21/2018	0	5/17/2018	0.6	male	-0.831562305	-0.97357626	4528
September2018_4528_PICT0006	1st_uid	0	0	0	0	0	0	0	0	8/21/2018	0	5/17/2018	0.6	uid	-0.831562305	-0.97357626	4528
September2018_4528_PICT0007	1st_male	0	0	0	0	0	0	0	0	8/22/2018	0	5/17/2018	0.6	male	-0.831562305	-0.97357626	4528
September2018_4769_08170003	1st_female	0	0	0	0	0	0	0	0	8/17/2018	0	5/17/2018	0.6	female	-0.831562305	-0.97357626	4769
September2018_4769_0820013-14	1st_male	59.026	60.385	0	0	1	1	2	0	8/20/2018	0	5/17/2018	0.6	male	-0.831562305	-0.97357626	4769
September2018_4769_0820015	1st_male	0	10.332	0	0	0	0	0	0	8/20/2018	0	5/17/2018	0.6	male	-0.831562305	-0.97357626	4769
September2018_4769_08220021	1st_submal	0	0	0	0	0	0	0	0	8/22/2018	0	5/17/2018	0.6	submal	-0.831562305	-0.97357626	4769
September2018_4769_08230027-29	1st_female	0	0	0	0	0	0	0	0	8/23/2018	0	5/17/2018	0.6	female	-0.831562305	-0.97357626	4769
September2018_4769_08230027-29	1st_male	0	0	0	0	0	0	0	0	8/23/2018	0	5/17/2018	0.6	male	-0.831562305	-0.97357626	4769
September2018_4769_08230027-29	1st_subuid	0	0	0	0	0	0	0	0	8/23/2018	0	5/17/2018	0.6	subuid	-0.831562305	-0.97357626	4769
September2018_4769_08230027-29	1st_uid	0	0	0	0	0	0	0	0	8/23/2018	0	5/17/2018	0.6	uid	-0.831562305	-0.97357626	4769
September2018_4769_08230027-29	2nd_female	0	0	0	0	0	0	0	0	8/23/2018	0	5/17/2018	0.6	female	-0.831562305	-0.97357626	4769
September2018_4769_08230027-29	2nd_subuid	0	0	0	0	0	0	0	0	8/23/2018	0	5/17/2018	0.6	subuid	-0.831562305	-0.97357626	4769
September2018_4769_08230027-29	2nd_uid	0	0	0	0	0	0	0	0	8/23/2018	0	5/17/2018	0.6	uid	-0.831562305	-0.97357626	4769
September2018_4769_08230027-29	3rd_subuid	0	0	0	0	0	0	0	0	8/23/2018	0	5/17/2018	0.6	subuid	-0.831562305	-0.97357626	4769
September2018_4769_08230027-29	3rd_uid	0	0	0	0	0	0	0	0	8/23/2018	0	5/17/2018	0.6	uid	-0.831562305	-0.97357626	4769
September2018_4769_08230030-33	1st_female	0	0	0	0	0	0	0	0	8/23/2018	0	5/17/2018	0.6	female	-0.831562305	-0.97357626	4769
September2018_4769_08230030-33	1st_male	13.179	13.881	0	0	0	1	0	0	8/23/2018	0	5/17/2018	0.6	male	-0.831562305	-0.97357626	4769
September2018_4769_08230030-33	1st_submal	0	0	0	0	0	0	0	0	8/23/2018	0	5/17/2018	0.6	submal	-0.831562305	-0.97357626	4769
September2018_4769_08230030-33	2nd_female	0	0	0	0	0	0	0	0	8/23/2018	0	5/17/2018	0.6	female	-0.831562305	-0.97357626	4769
September2018_4769_08230030-33	2nd_male	0	0	0	0	0	0	0	0	8/23/2018	0	5/17/2018	0.6	male	-0.831562305	-0.97357626	4769
September2018_4769_08230030-33	3rd_female	0	0	0	0	0	0	0	0	8/23/2018	0	5/17/2018	0.6	female	-0.831562305	-0.97357626	4769
September2018_4769_08230030-33	3rd_male	0	0	0	0	0	0	0	0	8/23/2018	0	5/17/2018	0.6	male	-0.831562305	-0.97357626	4769
September2018_4769_08230030-33	4th_female	0	0	0	0	0	0	0	0	8/23/2018	0	5/17/2018	0.6	female	-0.831562305	-0.97357626	4769
September2018_4769_08260038	1st_female	0	0	0	0	0	0	0	0	8/26/2018	0.114285714	5/17/2018	1.4	female	-0.828506681	-0.948744386	4769
September2018_4769_08310047-48	1st_female	39.058	93.953	0	0	0	1	0	0	8/31/2018	0	5/17/2018	1.4	female	-0.828506681	-0.97357626	4769
September2018_4769_09050066	1st_female	0	0	0	0	0	0	0	0	9/5/2018	0	5/17/2018	1.4	female	-0.828506681	-0.97357626	4769
September2018_4769_09050066	1st_male	0	0	0	0	0	0	0	0	9/5/2018	0	5/17/2018	1.4	male	-0.828506681	-0.97357626	4769
September2018_4769_09050066	2nd_male	0	0	0	0	0	0	0	0	9/5/2018	0	5/17/2018	1.4	male	-0.828506681	-0.97357626	4769
September2018_4769_09050066	3rd_male	0	0	0	0	0	0	0	0	9/5/2018	0	5/17/2018	1.4	male	-0.828506681	-0.97357626	4769
September2018_4769_09050066	4th_male	0	0	0	0	0	0	0	0	9/5/2018	0	5/17/2018	1.4	male	-0.828506681	-0.97357626	4769
September2018_4769_09050067	1st_female	0	25.426	0	0	0	0	0	0	9/5/2018	0	5/17/2018	1.4	female	-0.828506681	-0.97357626	4769
September2018_4769_09050068	1st_female	9.45	12.321	0	0	0	1	0	1	9/5/2018	0	5/17/2018	1.4	female	-0.828506681	-0.97357626	4769
September2018_4769_09050069-70	1st_female	0	0	0	0	0	0	0	0	9/5/2018	0	5/17/2018	1.4	female	-0.828506681	-0.97357626	4769
September2018_4769_09070077	1st_male	0	0	0	0	0	0	0	0	9/7/2018	0	5/17/2018	1.4	male	-0.828506681	-0.97357626	4769
September2018_4769_09120096-103	1st_female	22.097	25.03	0	0	0	1	0	0	9/12/2018	0	5/17/2018	1.4	female	-0.828506681	-0.97357626	4769
September2018_4769_09120096-103	1st_uid	0	0	0	0	0	0	0	0	9/12/2018	0	5/17/2018	1.4	uid	-0.828506681	-0.97357626	4769
September2018_4769_09120096-103	2nd_female	138.484	238.907	0	0	9	4	0	0	9/12/2018	0	5/17/2018	1.4	female	-0.828506681	-0.97357626	4769
September2018_5815_08230002	1st_female	15.093	19.245	0	0	1	1	0	0	8/23/2018	0	5/17/2018	0.6	female	-0.831562305	-0.97357626	5815
September2018_5815_08260006	1st_female	0	0	0	0	0	0	0	0	8/26/2018	0.114285714	5/17/2018	1.4	female	-0.828506681	-0.948744386	5815
September2018_5815_08310013-15	1st_uid	157.455	160.305	0	0	0	1	0	1	8/31/2018	0	5/17/2018	1.4	uid	-0.828506681	-0.97357626	5815
September2018_5815_09010016-18	1st_male	132.776	179.626	0	0	5	1	0	0	9/1/2018	0	5/17/2018	1.4	male	-0.828506681	-0.97357626	5815
September2018_5815_09010016-18	1st_subuid	5.699	15.803	0	0	0	1	0	0	9/1/2018	0	5/17/2018	1.4	subuid	-0.828506681	-0.97357626	5815
September2018_5815_09010016-18	1st_uid	45.66	146.317	0	0	1	2	0	0	9/1/2018	0	5/17/2018	1.4	uid	-0.828506681	-0.97357626	5815
September2018_5815_09010016-18	2nd_uid	0	0	0	0	0	0	0	0	9/1/2018	0	5/17/2018	1.4	uid	-0.828506681	-0.97357626	5815
September2018_5815_09010016-18	3rd_uid	0	0	0	0	0	0	0	0	9/1/2018	0	5/17/2018	1.4	uid	-0.828506681	-0.97357626	5815
September2018_5815_09010019	1st_uid	0	0	0	0	0	0	0	0	9/1/2018	0	5/17/2018	1.4	uid	-0.828506681	-0.97357626	5815
September2018_5815_09080027	1st_female	7.301	11.928	0	0	0	1	0	1	9/8/2018	0	5/17/2018	1.4	female	-0.828506681	-0.97357626	5815
September2018_5818_09120035-36	1st_female	33.699	58.782	0	0	0	1	0	1	9/12/2018	0	5/17/2018	1.4	female	-0.828506681	-0.97357626	5815
September2018_5898_09100200-266	1st_female	648.822	3970.737	3223.342	349	13	5	11	1	9/10/2018	0	5/17/2018	1.4	female	-0.828506681	-0.97357626	5898
September2018_5898_267-316	1st_female	75.194	3001.322	2749.812	210	5	0	8	1	9/10/2018	0	5/17/2018	1.4	female	-0.828506681	-0.97357626	5898
September2018_5898_267-316	2nd_female	0	865.285	0	0	0	0	0	0	9/10/2018	0	5/17/2018	1.4	female	-0.828506681	-0.97357626	5898
September2018_5898_267-316	3rd_female	297.06	1096.315	0	0	8	9	0	1	9/10/2018	0	5/17/2018	1.4	female	-0.828506681	-0.97357626	5898
September2019_2533_09010005	1st_uid	0	29.014	0	0	0	0	0	0	9/1/2019	0	5/15/2019	3	uid	-0.822395433	-0.97357626	2533
September2019_2533_09020008-10	1st_female	0	72.284	0	0	0	0	0	0	9/2/2019	1.028571429	5/15/2019	3	female	-0.822395433	-0.750089396	2533
September2019_2533_09020008-10	1st_male	0	0	0	0	0	0	0	0	9/2/2019	1.028571429	5/15/2019	3	male	-0.822395433	-0.750089396	2533
September2019_2533_09020008-10	1st_uid	0	0	0	0	0	0	0	0	9/2/2019	1.028571429	5/15/2019	3	uid	-0.822395433	-0.750089396	2533
September2019_2533_09020008-10	2nd_male	66.504	68.5	0	0	2	4	0	0	9/2/2019	1.028571429	5/15/2019	3	male	-0.822395433	-0.750089396	2533
September2019_2533_09020008-10	2nd_uid	0	0	0	0	0	0	0	0	9/2/2019	1.028571429	5/15/2019	3	uid	-0.822395433	-0.750089396	2533
September2019_2533_09020008-10	3rd_male	0	0	0	0	0	0	0	0	9/2/2019	1.028571429	5/15/2019	3	male	-0.822395433	-0.750089396	2533
September2019_2533_09020008-10	3rd_uid	0	0	0	0	0	0	0	0	9/2/2019	1.028571429	5/15/2019	3	uid	-0.822395433	-0.750089396	2533
September2019_2533_09050013-14	1st_female	0	61.002	0	0	0	0	0	0	9/5/2019	1.028571429	5/15/2019	10.2	female	-0.794894818	-0.750089396	2533
September2019_2533_09050013-14	1st_male	0	0	0	0	0	0	0	0	9/5/2019	1.028571429	5/15/2019	10.2	male	-0.794894818	-0.750089396	2533
September2019_2533_09050013-14	1st_submal	0	46.5	0	0	0	0	0	0	9/5/2019	1.028571429	5/15/2019	10.2	submal	-0.794894818	-0.750089396	2533
September2019_2533_09050013-14	1st_subuid	0	25.492	0	0	0	0	0	0	9/5/2019	1.028571429	5/15/2019	10.2	subuid	-0.794894818	-0.750089396	2533
September2019_2533_09050013-14	1st_uid	0	0	0	0	0	0	0	0	9/5/2019	1.028571429	5/15/2019	10.2	uid	-0.794894818	-0.750089396	2533
September2019_2533_09050013-14	2nd_male	0	33.442	0	0	0	0	0	0	9/5/2019	1.028571429	5/15/2019	10.2	male	-0.794894818	-0.750089396	2533
September2019_2533_09050013-14	2nd_submal	0	21	0	0	0	0	0	0	9/5/2019	1.028571429	5/15/2019	10.2	submal	-0.794894818	-0.750089396	2533
September2019_2533_09050013-14	2nd_uid	0	0	0	0	0	0	0	0	9/5/2019	1.028571429	5/15/2019	10.2	uid	-0.794894818	-0.750089396	2533
September2019_2533_09050013-14	3rd_uid	0	26.626	0	0	0	0	0	0	9/5/2019	1.028571429	5/15/2019	10.2	uid	-0.794894818	-0.750089396	2533
September2019_2533_09070016	1st_uid	0	0	0	0	0	0	0	0	9/7/2019	1.028571429	5/15/2019	10.2	uid	-0.794894818	-0.750089396	2533
September2019_2533_09110017	1st_female	0	0	0	0	0	0	0	0	9/11/2019	0	5/15/2019	10.2	female	-0.794894818	-0.97357626	2533
September2019_2533_09110017	1st_male	0	0	0	0	0	0	0	0	9/11/2019	0	5/15/2019	10.2	male	-0.794894818	-0.97357626	2533
September2019_2533_09110017	1st_uid	6.5	11.494	0	0	2	2	0	0	9/11/2019	0	5/15/2019	10.2	uid	-0.794894818	-0.97357626	2533
September2019_2533_09110017	2nd_male	0	0	0	0	0	0	0	0	9/11/2019	0	5/15/2019	10.2	male	-0.794894818	-0.97357626	2533
September2019_2533_09110017	2nd_uid	4.496	9.496	0	0	2	0	0	0	9/11/2019	0	5/15/2019	10.2	uid	-0.794894818	-0.97357626	2533
September2019_2533_09110018	1st_uid	0	0	0	0	0	0	0	0	9/11/2019	0	5/15/2019	10.2	uid	-0.794894818	-0.97357626	2533
September2019_2533_09110019	1st_female	0	0	0	0	0	0	0	0	9/11/2019	0	5/15/2019	10.2	female	-0.794894818	-0.97357626	2533
September2019_2533_09120021	1st_subuid	0	0	0	0	0	0	0	0	9/12/2019	1.514285714	5/15/2019	10.2	subuid	-0.794894818	-0.644553932	2533
September2019_2533_09130022	1st_male	0	0	0	0	0	0	0	0	9/13/2019	1.514285714	5/15/2019	20.8	male	-0.754407801	-0.644553932	2533
September2019_2533_09160027&29	1st_female	0	91.74	0	0	0	0	0	0	9/16/2019	1.514285714	5/15/2019	20.8	female	-0.754407801	-0.644553932	2533
September2019_2533_09160027&29	1st_male	0	0	0	0	0	0	0	0	9/16/2019	1.514285714	5/15/2019	20.8	male	-0.754407801	-0.644553932	2533
September2019_2533_09160027&29	1st_subuid	0	0	0	0	0	0	0	0	9/16/2019	1.514285714	5/15/2019	20.8	subuid	-0.754407801	-0.644553932	2533
September2019_2533_09160027&29	1st_uid	0	0	0	0	0	0	0	0	9/16/2019	1.514285714	5/15/2019	20.8	uid	-0.754407801	-0.644553932	2533
September2019_2533_09160027&29	2nd_male	0	0	0	0	0	0	0	0	9/16/2019	1.514285714	5/15/2019	20.8	male	-0.754407801	-0.644553932	2533
September2019_2533_09160027&29	2nd_uid	0	0	0	0	0	0	0	0	9/16/2019	1.514285714	5/15/2019	20.8	uid	-0.754407801	-0.644553932	2533
September2019_2533_09160027&29	3rd_uid	0	0	0	0	0	0	0	0	9/16/2019	1.514285714	5/15/2019	20.8	uid	-0.754407801	-0.644553932	2533
September2019_2533_09160027&29	4th_uid	0	0	0	0	0	0	0	0	9/16/2019	1.514285714	5/15/2019	20.8	uid	-0.754407801	-0.644553932	2533
September2019_4030_09060007	1st_male	0	0	0	0	0	0	0	0	9/6/2019	1.028571429	5/15/2019	10.2	male	-0.794894818	-0.750089396	4030
September2019_4030_09070011	1st_female	0	0	0	0	0	0	0	0	9/7/2019	1.028571429	5/15/2019	10.2	female	-0.794894818	-0.750089396	4030
September2019_4030_09070012-13	1st_female	0	0	0	0	0	0	0	0	9/7/2019	1.028571429	5/15/2019	10.2	female	-0.794894818	-0.750089396	4030
September2019_4030_09070012-13	1st_male	0	0	0	0	0	0	0	0	9/7/2019	1.028571429	5/15/2019	10.2	male	-0.794894818	-0.750089396	4030
September2019_4030_09130016-23	1st_female	209.18	355.294	0	0	2	5	1	1	9/13/2019	1.514285714	5/15/2019	20.8	female	-0.754407801	-0.644553932	4030
September2019_4030_09190001-2	1st_female	0	0	0	0	0	0	0	0	9/19/2019	0	5/15/2019	20.8	female	-0.754407801	-0.97357626	4030
September2019_4030_09190001-2	1st_submal	0	12.499	0	0	0	0	0	0	9/19/2019	0	5/15/2019	20.8	submal	-0.754407801	-0.97357626	4030
September2019_4030_09190001-2	2nd_submal	0	0	0	0	0	0	0	0	9/19/2019	0	5/15/2019	20.8	submal	-0.754407801	-0.97357626	4030
September2019_4030_09210003	1st_female	0	0	0	0	0	0	0	0	9/21/2019	0	5/15/2019	20.8	female	-0.754407801	-0.97357626	4030
September2019_4030_09220005	1st_female	0	0	0	0	0	0	0	0	9/22/2019	0	5/15/2019	20.8	female	-0.754407801	-0.97357626	4030
September2019_4030_09220005	1st_subfem	36.246	39.629	0	0	1	2	1	0	9/22/2019	0	5/15/2019	20.8	subfem	-0.754407801	-0.97357626	4030
September2019_4503_01-09	1st_female	116.356	119.256	0	0	0	1	0	1	9/1/2019	0	5/15/2019	3	female	-0.822395433	-0.97357626	4503
September2019_4503_01-09	1st_submal	0	341.434	0	0	0	0	0	0	9/1/2019	0	5/15/2019	3	submal	-0.822395433	-0.97357626	4503
September2019_4503_01-09	2nd_female	201.987	228.519	0	0	1	3	0	1	9/1/2019	0	5/15/2019	3	female	-0.822395433	-0.97357626	4503
September2019_4503_14	1st_submal	0	55.648	0	0	0	0	0	0	9/26/2019	0	5/15/2019	20.8	submal	-0.754407801	-0.97357626	4503
September2019_4503_16-24	1st_female	188.236	448.159	0	0	1	2	0	0	9/26/2019	0	5/15/2019	20.8	female	-0.754407801	-0.97357626	4503
September2019_4503_16-24	1st_submal	6.749	536.954	0	0	1	0	0	0	9/26/2019	0	5/15/2019	20.8	submal	-0.754407801	-0.97357626	4503
September2019_4528_08	1st_male	0	57.547	0	0	0	0	0	0	9/6/2019	1.028571429	5/15/2019	10.2	male	-0.794894818	-0.750089396	4528
September2019_4528_10	1st_female	0	0	0	0	0	0	0	0	9/22/2019	0	5/15/2019	20.8	female	-0.754407801	-0.97357626	4528
September2019_4528_14	1st_female	0	0	0	0	0	0	0	0	9/24/2019	0	5/15/2019	20.8	female	-0.754407801	-0.97357626	4528
September2019_4528_14	1st_subfem	56.648	60.213	0	0	0	1	0	0	9/24/2019	0	5/15/2019	20.8	subfem	-0.754407801	-0.97357626	4528
September2019_4528_16	1st_female	0	0	0	0	0	0	0	0	9/9/2019	0	5/15/2019	10.2	female	-0.794894818	-0.97357626	4528
September2019_4528_17	1st_male	0	0	0	0	0	0	0	0	9/9/2019	0	5/15/2019	10.2	male	-0.794894818	-0.97357626	4528
September2019_4528_20	1st_female	0	0	0	0	0	0	0	0	9/10/2019	0	5/15/2019	10.2	female	-0.794894818	-0.97357626	4528
September2019_4528_20	1st_uid	0	0	0	0	0	0	0	0	9/10/2019	0	5/15/2019	10.2	uid	-0.794894818	-0.97357626	4528
September2019_4528_20	2nd_uid	0	0	0	0	0	0	0	0	9/10/2019	0	5/15/2019	10.2	uid	-0.794894818	-0.97357626	4528
September2019_4764_03	1st_male	0	60.147	0	0	0	0	0	0	9/25/2019	0	5/15/2019	20.8	male	-0.754407801	-0.97357626	4764
September2019_4764_04	1st_male	0	0	0	0	0	0	0	0	9/26/2019	0	5/15/2019	20.8	male	-0.754407801	-0.97357626	4764
September2019_4769_04-05	1st_uid	0	0	0	0	0	0	0	0	9/19/2019	0	5/15/2019	20.8	uid	-0.754407801	-0.97357626	4769
September2019_4769_04-05	2nd_uid	0	0	0	0	0	0	0	0	9/19/2019	0	5/15/2019	20.8	uid	-0.754407801	-0.97357626	4769
September2019_4769_12-16	1st_female	0	74.375	0	0	0	0	0	0	9/21/2019	0	5/15/2019	20.8	female	-0.754407801	-0.97357626	4769
September2019_4769_12-16	1st_subfem	233.256	237.121	0	0	1	3	1	0	9/21/2019	0	5/15/2019	20.8	subfem	-0.754407801	-0.97357626	4769
September2019_4769_12-16	1st_subuid	0	166.642	0	0	0	0	0	0	9/21/2019	0	5/15/2019	20.8	subuid	-0.754407801	-0.97357626	4769
September2019_4769_12-16	2nd_female	45.978	151.734	0	0	0	1	0	0	9/21/2019	0	5/15/2019	20.8	female	-0.754407801	-0.97357626	4769
September2019_4769_23	1st_uid	0	0	0	0	0	0	0	0	9/22/2019	0	5/15/2019	20.8	uid	-0.754407801	-0.97357626	4769
September2019_4769_31	1st_male	0	0	0	0	0	0	0	0	9/25/2019	0	5/15/2019	20.8	male	-0.754407801	-0.97357626	4769
September2019_4769_31	1st_subuid	0	0	0	0	0	0	0	0	9/25/2019	0	5/15/2019	20.8	subuid	-0.754407801	-0.97357626	4769
September2019_4769_35	1st_female	0	0	0	0	0	0	0	0	9/8/2019	1.028571429	5/15/2019	10.2	female	-0.794894818	-0.750089396	4769
September2019_4769_35	1st_submal	0	0	0	0	0	0	0	0	9/8/2019	1.028571429	5/15/2019	10.2	submal	-0.794894818	-0.750089396	4769
September2019_4769_36	1st_female	0	0	0	0	0	0	0	0	9/8/2019	1.028571429	5/15/2019	10.2	female	-0.794894818	-0.750089396	4769
September2019_4769_36	1st_submal	0	0	0	0	0	0	0	0	9/8/2019	1.028571429	5/15/2019	10.2	submal	-0.794894818	-0.750089396	4769
September2019_4769_38	1st_subfem	0	0	0	0	0	0	0	0	9/9/2019	0	5/15/2019	10.2	subfem	-0.794894818	-0.97357626	4769
September2019_4769_40	1st_female	0	0	0	0	0	0	0	0	9/28/2019	0	5/15/2019	20.8	female	-0.754407801	-0.97357626	4769
September2019_4769_53	1st_female	58.947	60.047	0	0	0	2	0	0	9/15/2019	1.514285714	5/15/2019	20.8	female	-0.754407801	-0.644553932	4769
September2019_4769_53	1st_subfem	35.755	38.954	0	0	1	1	1	0	9/15/2019	1.514285714	5/15/2019	20.8	subfem	-0.754407801	-0.644553932	4769
[truncated: 8 more rows]
