# Supplementary material for: Wild chimpanzee termite mound inspections converge with the onset of rain
Source: Sci Rep. 2025 Apr 17;15:13247. doi: 10.1038/s41598-025-90382-9 (PMC12006497; doi:10.1038/s41598-025-90382-9)
Supplement: Supplementary file 3 — Supplementary Material 3 [file 41598_2025_90382_MOESM3_ESM.xlsx]

## Sheet: Model1
*The abbreviation avg. rain = average weekly rainfall and cml. rain = Cumulative rainfall.							Additional model estimates on separate tabs
Model 1
Fixed effects:	Estimate	Std. Error	z value	Pr (>|z|)
(Intercept)	-1.12489	0.25161	-4.471	7.8e-06
z.avg.rain	0.11629	0.07646	1.521	0.128274
z.cml.rain	0.04122	0.12384	0.333	0.739262
I(z.cml.rain^2)	-0.31363	0.08581	-3.655	0.000257
z.avg.rain:z.cml.rain	-0.35755	0.12061	-2.964	0.003032
z.avg.rain:I(z.cml.rain)	0.22304	0.09416	2.369	0.017845

## Sheet: Model2A
Model 2A
Fixed effects:	Estimate	Std. Error	z value	Pr (>|z|)
(Intercept)	-0.54045	0.244888	-2.20693	0.0273192
z.avg.rain	0.228196	0.0722285	3.15937	0.00158113
z.cml.rain	0.169929	0.117935	1.44088	0.14962
I(z.cml.rain^2)	-0.225318	0.0611971	-3.68185	0.00023155
z.avg.rain:z.cml.rain	-0.453726	0.114538	-3.96134	7.45304e-05
z.avg.rain:I(z.cml.rain)	0.168552	0.0702496	2.39933	0.0164253

## Sheet: Model2B
Model 2B
Fixed effects:	Estimate	Std. Error	t value
(Intercept)	3.58043	0.08175	43.795
z.avg.rain	0.06194	0.04256	1.455
z.cml.rain	-0.1613	0.07959	-2.027
I(z.cml.rain^2)	-0.00689	0.0407	-0.169

## Sheet: Model3A
Model 3A
Fixed effects:	Estimate	Std. Error	z value	Pr (>|z|)
(Intercept)	-0.781395	0.4087	-1.9119	0.0558886
z.avg.rain	0.0536816	0.0828902	0.647623	0.517229
z.cml.rain	1.06974	0.143554	7.45181	9.20681e-14
I(z.cml.rain^2)	-1.55012	0.183629	-8.4416	3.13013e-17
z.avg.rain:z.cml.rain	-0.582225	0.14917	-3.90309	9.49732e-05
z.avg.rain:I(z.cml.rain)	0.43323	0.140688	3.07937	0.00207441
